# Supplementary material for: Genome-wide association studies for agronomical traits in a world wide spring barley collection
Source: BMC Plant Biol. 2012 Jan 27;12:16. doi: 10.1186/1471-2229-12-16 (PMC3349577; doi:10.1186/1471-2229-12-16)
Supplement: Additional file 1 — Table S1 Information of 957 mapped SNP markers from the IPK customized OPA that were successful in our panel. [file 1471-2229-12-16-S1.XLSX]

## Sheet: Table_S1
SNP ID	Chromosome	Position	IPK_OPA (original SNP name)	POPA	BOPA	Rice Locus
SNP1	1H	1.51	3220-723	2_0502	11_0481	LOC_Os05g01270
SNP2	1H	1.51	6195-2137	2_1067	11_0992	LOC_Os05g01240
SNP3	1H	3.75	1714-364	2_0238		LOC_Os05g01490
SNP4	1H	3.75	9993-409	2_1456
SNP5	1H	6.03	5053-456	1_0730		LOC_Os06g31280
SNP6	1H	8.77	7372-1253	2_1226	11_1126	LOC_Os05g01700
SNP7	1H	17.26	5494-316	1_0775	11_0897	LOC_Os05g02260
SNP8	1H	18.05	10922-503	1_0030	11_0042	LOC_Os05g02400
SNP9	1H	18.05	2496-1916	2_0371	11_0346	LOC_Os06g14510
SNP10	1H	20.82	4226-570	2_0712	11_0683	LOC_Os05g02650
SNP11	1H	23.86	4572-1172	2_0767		LOC_Os08g44200
SNP12	1H	23.86	5318-436	1_0757	11_0875	LOC_Os08g44210
SNP13	1H	26.11	5194-1118	1_0744	11_0851	LOC_Os02g21880
SNP14	1H	31.15	7434-820	2_1233		LOC_Os11g42420
SNP15	1H	33.61	3751-1136	2_0617	11_0585	LOC_Os03g17710
SNP16	1H	40.99	5381-1950	1_0764	11_0883	LOC_Os05g03190
SNP17	1H	40.99	ConsensusGBS0455-1	1_1498	12_0390	LOC_Os04g58830
SNP18	1H	42.52	2314-1412	1_0275	11_0307	LOC_Os02g16830
SNP19	1H	42.52	409-1643	1_0597	11_0648	LOC_Os01g22520
SNP20	1H	43.28	6720-641	2_1134	11_1052	LOC_Os05g03550
SNP21	1H	45.13	2510-1464	1_0314	12_0072	LOC_Os07g27790
SNP22	1H	47.47	2265-363	1_0259	11_0295	LOC_Os05g04700
SNP23	1H	47.47	3710-852	1_0526	11_0579	LOC_Os05g04850
SNP24	1H	49.34	8166-525	1_0957	11_1196	LOC_Os05g05480
SNP25	1H	49.34	ABC02639-1-4-370	1_1064	11_1326	LOC_Os05g05680
SNP26	1H	49.34	ABC12550-1-3-276	1_1301	12_0326	LOC_Os08g14109
SNP27	1H	50	1749-948	1_0159	12_0032	LOC_Os05g06430
SNP28	1H	50	243-767	1_0300	12_0068	LOC_Os10g34910
SNP29	1H	50	2851-848	2_0427	11_0409	LOC_Os10g34670
SNP30	1H	50	3640-2807	1_0506	12_0118	LOC_Os10g25680
SNP31	1H	50	4020-643	2_0660	11_0629
SNP32	1H	50	4163-1786	2_0698	11_0667	LOC_Os10g35220
SNP33	1H	50	4511-1878	2_0757	11_0735	LOC_Os10g32880
SNP34	1H	50	ABC11913-1-1-104	1_1287	11_1422	LOC_Os03g27590
SNP35	1H	50	ConsensusGBS0342-1	1_1478	11_1504	LOC_Os02g01560
SNP36	1H	51.23	ConsensusGBS0371-2	1_1484	11_1510	LOC_Os10g36760
SNP37	1H	51.7	8717-244	2_1357	11_1239	LOC_Os10g36470
SNP38	1H	52.46	4793-777	2_0810	11_0788	LOC_Os10g38140
SNP39	1H	52.46	5297-796	2_0912	11_0872	LOC_Os10g38710
SNP40	1H	52.46	5798-867	2_1000	11_0945	LOC_Os10g37899
SNP41	1H	52.46	6313-107	1_0833	11_1004	LOC_Os10g36550
SNP42	1H	52.46	8224-561	2_1312	11_1202	LOC_Os10g37410
SNP43	1H	52.46	ABC07427-1-1-329	1_1169	12_0284	LOC_Os10g37830
SNP44	1H	54.73	7284-710	2_1217	11_1117	LOC_Os10g42780
SNP45	1H	55.49	2401-1028	1_0293	11_0329	LOC_Os10g39440
SNP46	1H	55.49	3689-1101	1_0520	11_0571	LOC_Os10g42610
SNP47	1H	55.49	4716-1205	2_0798	11_0776	LOC_Os10g42500
SNP48	1H	55.49	8743-197	2_1361	11_1243	LOC_Os01g32130
SNP49	1H	55.49	ABC13652-1-2-156	1_1326	11_1437	LOC_Os10g42820
SNP50	1H	57.01	2577-1122	1_0324	11_0361	LOC_Os02g49320
SNP51	1H	59.71	5402-929	1_0768	11_0886	LOC_Os10g41400
SNP52	1H	59.71	8486-1964	2_1333	11_1218	LOC_Os10g41360
SNP53	1H	60.19	5790-558	2_0997	11_0942	LOC_Os05g31770
SNP54	1H	60.77	1968-1263	1_0201	12_0044	LOC_Os05g29990
SNP55	1H	61.53	4178-1592	1_0617	11_0672	LOC_Os05g28630
SNP56	1H	61.53	5768-469	1_0798	11_0935	LOC_Os05g28190
SNP57	1H	64.3	2877-867	2_0432	11_0413	LOC_Os12g13320
SNP58	1H	64.91	3914-448	2_0642	11_0608	LOC_Os05g32630
SNP59	1H	64.91	9638-619	2_1431	11_1295	LOC_Os05g32570
SNP60	1H	65.53	3675-2615	1_0516	11_0566	LOC_Os11g29380
SNP61	1H	65.96	11603-445	1_0043	11_0059	LOC_Os05g34830
SNP62	1H	66.7	10070-1435	1_0002	11_0004	LOC_Os05g34700
SNP63	1H	66.7	5547-294	2_0956	11_0906	LOC_Os05g34050
SNP64	1H	66.7	8214-982	1_0960	12_0222	LOC_Os05g34150
SNP65	1H	66.7	ABC16273-1-1-48	1_1367	11_1461	LOC_Os05g34550
SNP66	1H	69.53	2036-1027	2_0290	11_0254	LOC_Os05g11910
SNP67	1H	71.43	1670-369	2_0229	11_0194	LOC_Os05g41930
SNP68	1H	72.43	ABC10931-1-2-397	1_1267	12_0312	LOC_Os05g41190
SNP69	1H	73.94	1016-376	1_0006	11_0011	LOC_Os01g18050
SNP70	1H	73.94	6655-978	2_1126	11_1046	LOC_Os05g41440
SNP71	1H	75.45	12492-541	2_0121	11_0098	LOC_Os05g41010
SNP72	1H	75.45	5772-1176	2_0990	11_0937	LOC_Os05g40990
SNP73	1H	77.29	4005-530	2_0657	11_0626	LOC_Os05g40300
SNP74	1H	80.26	3406-221	1_0466	11_0517	LOC_Os02g35090
SNP75	1H	86.19	3204-811	1_0434	11_0474	LOC_Os05g39110
SNP76	1H	87.62	ABC06571-1-2-356	1_1144	12_0275	LOC_Os05g38370
SNP77	1H	88.23	2881-935	2_0434	11_0415	LOC_Os05g38400
SNP78	1H	88.23	3404-2470	2_0550	11_0516	LOC_Os05g38150
SNP79	1H	90.97	4691-721	2_0792	11_0771	LOC_Os05g37390
SNP80	1H	90.97	ABC08077-pHv131-02	1_1189	11_1377	LOC_Os01g63800
SNP81	1H	92.04	5454-889	2_0937		LOC_Os05g36270
SNP82	1H	92.04	9757-582	2_1446	11_1305	LOC_Os01g65094
SNP83	1H	92.8	3087-1763	2_0475	11_0451	LOC_Os05g35710
SNP84	1H	93.95	9279-368	1_1008	12_0231	LOC_Os01g64690
SNP85	1H	95.42	8867-459	2_1373	11_1251	LOC_Os05g36190
SNP86	1H	96.92	2935-1634	1_0396	11_0425	LOC_Os05g44760
SNP87	1H	97.68	6105-1288	1_0822		LOC_Os05g44340
SNP88	1H	97.68	ABC11290-sfp44-06	1_1277	11_1419	LOC_Os09g31486
SNP89	1H	99.19	3702-982	1_0522	11_0575	LOC_Os05g43850
SNP90	1H	99.95	4499-1364	2_0754	11_0733	LOC_Os05g43830
SNP91	1H	100.69	2711-234	1_0357	11_0387	LOC_Os07g10256
SNP92	1H	101.45	1923-265	2_0267	11_0236	LOC_Os05g47446
SNP93	1H	106.6	3786-2204	2_0625	11_0591	LOC_Os05g41172
SNP94	1H	108.31	4962-1295	2_0844	11_0807	LOC_Os11g29400
SNP95	1H	109.82	2121-1519	1_0231		LOC_Os01g52390
SNP96	1H	112.54	5690-1045	1_0789	11_0923	LOC_Os05g45310
SNP97	1H	114.84	7389-555	1_0905	12_0209	LOC_Os10g22460
SNP98	1H	114.84	9105-497	2_1392	11_1265	LOC_Os01g53280
SNP99	1H	115.92	8301-678	1_0963		LOC_Os10g28360
SNP100	1H	117.8	557-1297	2_0959	11_0910	LOC_Os03g08060
SNP101	1H	117.8	6547-1363	1_0854	11_1036	LOC_Os05g48070
SNP102	1H	120.51	7527-1618	1_0911	11_1134	LOC_Os05g48422
SNP103	1H	121.12	5283-1090	2_0908	11_0868	LOC_Os11g26890
SNP104	1H	121.12	6026-1949	2_1038	11_0972	LOC_Os05g48620
SNP105	1H	121.12	ConsensusGBS0687-3	1_1528	11_1532	LOC_Os07g35060
SNP106	1H	121.77	4027-1814	1_0586	11_0632	LOC_Os05g48760
SNP107	1H	125.27	4978-1030	1_0722	11_0810	LOC_Os05g48900
SNP108	1H	126.01	677-411	2_1140	11_1057	LOC_Os01g22490
SNP109	1H	126.48	ConsensusGBS0361-5	1_1481	11_1508	LOC_Os05g49030
SNP110	1H	128.14	1298-1450	2_0133	11_0113	LOC_Os10g28200
SNP111	1H	128.14	472-1376	1_0693	12_0167	LOC_Os05g49200
SNP112	1H	131.15	2572-986	2_0383	11_0358	LOC_Os12g01449
SNP113	1H	131.89	5555-438	1_0782	11_0908	LOC_Os05g50220
SNP114	1H	135.56	ConsensusGBS0450-1	1_1496	12_0389	LOC_Os01g69970
SNP115	1H	135.56	ConsensusGBS0554-4	1_1509	11_1524	LOC_Os01g14590
SNP116	1H	137.83	13095-187	2_0138	11_0119
SNP117	1H	137.83	4927-1340	2_0840	11_0805	LOC_Os05g51450
SNP118	1H	138.31	4057-2114	1_0590	11_0641	LOC_Os05g51480
SNP119	1H	138.92	3246-1135	2_0509	11_0485	LOC_Os05g51530
SNP120	1H	139.79	4592-118	2_0772	11_0748	LOC_Os01g36890
SNP121	1H	140.53	2864-221	2_0429	12_0465	LOC_Os05g51670
SNP122	2H	8.57	4063-677	1_0592	12_0138	LOC_Os04g01590
SNP123	2H	8.57	8930-370	2_1377	11_1256	LOC_Os04g02000
SNP124	2H	10.06	3627-881	1_0502	12_0115	LOC_Os04g01230
SNP125	2H	10.06	ABC05684-pHv2534-05	1_1119	12_0267	LOC_Os04g01240
SNP126	2H	16.06	9573-264	2_1423	11_1289	LOC_Os04g14760
SNP127	2H	21.61	1865-396	1_0180	11_0224	LOC_Os08g35760
SNP128	2H	27.29	2646-1277	2_0394	11_0378	LOC_Os03g18510
SNP129	2H	27.29	5880-2547	2_1015	11_0956	LOC_Os07g49230
SNP130	2H	28.44	7766-492	2_1265	11_1159	LOC_Os07g49030
SNP131	2H	28.44	8787-1459	2_1366	11_1247	LOC_Os07g49110
SNP132	2H	29.15	7032-201	2_1187	11_1088	LOC_Os03g19220
SNP133	2H	31.02	7144-973	1_0891	11_1099	LOC_Os07g48890
SNP134	2H	31.72	5050-1101	2_0864	11_0826	LOC_Os12g10784
SNP135	2H	33.73	6471-1139	1_0847	12_0195	LOC_Os07g48430
SNP136	2H	33.74	816-265	2_1304	11_1195	LOC_Os07g48490
SNP137	2H	38.03	3709-716	1_0525	11_0578	LOC_Os06g48230
SNP138	2H	38.48	ABC03253-1-2-279	1_1073	11_1333	LOC_Os07g47670
SNP139	2H	39.1	2416-1016	1_0296	12_0067	LOC_Os07g47580
SNP140	2H	39.1	2964-382	1_0399	11_0430	LOC_Os02g35130
SNP141	2H	40.94	6846-1161	2_1153	11_1068	LOC_Os07g47360
SNP142	2H	41.66	4410-284	1_0648	11_0718	LOC_Os03g46490
SNP143	2H	47.69	4062-180	2_0672		LOC_Os07g46410
SNP144	2H	48.4	4990-536	2_0846		LOC_Os07g45060
SNP145	2H	49.07	3598-489	1_0498	11_0552	LOC_Os07g44660
SNP146	2H	50.49	5823-1073	2_1005	11_0947	LOC_Os07g44350
SNP147	2H	51.75	4065-397	2_0674	11_0643	LOC_Os08g33460
SNP148	2H	53.53	ConsensusGBS0651-2	1_1522	11_1530	LOC_Os09g30010
SNP149	2H	54.95	2580-1456	1_0325	11_0362	LOC_Os07g42960
SNP150	2H	54.95	6384-866	2_1096	11_1016	LOC_Os07g43940
SNP151	2H	54.95	9060-471	2_1388	11_1261	LOC_Os07g42890
SNP152	2H	55.67	ABC11129-1-1-152	1_1272	12_0315	LOC_Os07g42250
SNP153	2H	56.28	4467-374	2_0748	11_0727	LOC_Os07g41280
SNP154	2H	56.28	5184-1163	2_0891	11_0849	LOC_Os07g41080
SNP155	2H	58.24	2593-354	1_0330	12_0074	LOC_Os07g38290
SNP156	2H	58.24	3212-2979	2_0500	11_0476	LOC_Os07g38270
SNP157	2H	58.24	3531-958	1_0485	12_0105	LOC_Os07g38300
SNP158	2H	59.21	1040-279	1_0012	11_0026	LOC_Os11g24610
SNP159	2H	59.21	1062-478	2_0032	11_0031	LOC_Os07g04840
SNP160	2H	59.21	10719-459	2_0039	11_0035	LOC_Os07g34740
SNP161	2H	59.21	1275-734	1_0070	11_0105	LOC_Os07g37240
SNP162	2H	59.21	1432-561	1_0099	12_0018	LOC_Os07g32880
SNP163	2H	59.21	2802-685	2_0417	11_0400	LOC_Os07g32800
SNP164	2H	59.21	4049-233	2_0669	11_0637	LOC_Os07g04990
SNP165	2H	59.21	7932-687	2_1286	11_1176	LOC_Os07g36820
SNP166	2H	59.21	ABC01644-1-3-379	1_1046	11_1318	LOC_Os07g37030
SNP167	2H	59.21	ABC07566-2-1-82	1_1178	11_1371	LOC_Os07g07060
SNP168	2H	59.21	ABC14943-1-2-466	1_1354	11_1454	LOC_Os07g33340
SNP169	2H	62.82	1114-892	1_0035	12_0006	LOC_Os02g27030
SNP170	2H	63.53	1917-848	1_0191	11_0235	LOC_Os02g33450
SNP171	2H	63.53	2634-2228	2_0390	11_0376	LOC_Os02g32660
SNP172	2H	63.53	3355-605	2_0532	11_0505	LOC_Os04g33110
SNP173	2H	63.53	4659-1261	1_0685	11_0765	LOC_Os04g33280
SNP174	2H	63.53	4717-386	1_0692	11_0777	LOC_Os04g35190
SNP175	2H	63.53	5160-268	2_0887	11_0845	LOC_Os04g33490
SNP176	2H	63.53	7489-442	1_0909	11_1131	LOC_Os04g35290
SNP177	2H	63.53	9191-263	2_1399	11_1270	LOC_Os04g34080
SNP178	2H	63.53	ABC13578-1-2-135	1_1324	12_0336	LOC_Os05g32430
SNP179	2H	63.53	ConsensusGBS0519-1	1_1504	12_0392	LOC_Os04g33500
SNP180	2H	64.24	2517-487	2_0374	11_0350	LOC_Os04g35300
SNP181	2H	64.24	2910-1085	2_0442	11_0420	LOC_Os04g35520
SNP182	2H	66.12	8992-1365	1_1001		LOC_Os04g33740
SNP183	2H	66.83	6911-866	2_1166	11_1076	LOC_Os04g38520
SNP184	2H	67.54	6510-1430	2_1110	11_1030	LOC_Os07g01490
SNP185	2H	69.13	3806-486	1_0545	12_0126	LOC_Os04g39210
SNP186	2H	69.25	6804-1197	2_1144	11_1061	LOC_Os04g39270
SNP187	2H	70.54	2284-1738	1_0265	11_0301	LOC_Os02g38840
SNP188	2H	70.54	7729-565	2_1258	11_1155	LOC_Os04g41030
SNP189	2H	71.12	4868-166	2_0833	11_0801	LOC_Os09g20660
SNP190	2H	71.12	4956-1444	1_0719	12_0175	LOC_Os04g41810
SNP191	2H	71.12	6280-1098	2_1078	11_1001	LOC_Os04g42320
SNP192	2H	71.12	7660-476	2_1251	11_1148	LOC_Os04g41470
SNP193	2H	71.56	4944-2118	1_0717	12_0173	LOC_Os04g41970
SNP194	2H	71.56	7187-382	2_1205	11_1108	LOC_Os04g41920
SNP195	2H	72.33	4037-916	2_0667	11_0634	LOC_Os12g08830
SNP196	2H	73.04	334-1164	2_0528	11_0499	LOC_Os04g42090
SNP197	2H	73.75	441-961	1_0650	12_0155	LOC_Os04g42270
SNP198	2H	73.75	5499-1430	2_0947	11_0899	LOC_Os04g42250
SNP199	2H	73.75	ABC22343-1-1-120	1_1402	11_1477	LOC_Os04g42310
SNP200	2H	74.37	2809-271	2_0419	11_0402	LOC_Os07g32230
SNP201	2H	74.37	5573-1170	2_0960	11_0912	LOC_Os04g42580
SNP202	2H	74.37	6852-506	2_1156	11_1070	LOC_Os02g40000
SNP203	2H	75.18	4377-571	2_0734	11_0711	LOC_Os02g56130
SNP204	2H	78.03	1946-698	1_0196	11_0239	LOC_Os04g43390
SNP205	2H	78.03	4164-176	2_0699	11_0668	LOC_Os04g43680
SNP206	2H	78.03	6023-567	1_0818	11_0970	LOC_Os12g36930
SNP207	2H	78.03	ConsensusGBS0033-1	1_1435	11_1486	LOC_Os04g43440
SNP208	2H	79.19	316-1429	2_0489	12_0469	LOC_Os04g43800
SNP209	2H	81.33	6600-453	1_0859	12_0198	LOC_Os04g44460
SNP210	2H	82.75	4212-57	1_0619	11_0678	LOC_Os04g44870
SNP211	2H	82.75	5644-206	1_0786	11_0916	LOC_Os04g44530
SNP212	2H	82.75	6117-1507	1_0823	11_0981	LOC_Os04g44840
SNP213	2H	82.75	7549-782	2_1242	11_1135	LOC_Os04g44560
SNP214	2H	82.75	ABC09163-1-3-313	1_1214	11_1388	LOC_Os04g44830
SNP215	2H	86.63	2017-635	1_0213	11_0247	LOC_Os08g27850
SNP216	2H	87.33	ConsensusGBS0705-1	1_1533	11_1535	LOC_Os04g45821
SNP217	2H	88.74	3469-1152	1_0475	11_0531	LOC_Os04g45970
SNP218	2H	88.74	6024-1095	2_1037	11_0971	LOC_Os04g48820
SNP219	2H	89.32	7612-375	2_1245	11_1142	LOC_Os04g49370
SNP220	2H	89.32	7804-582	1_0936	12_0215	LOC_Os04g49350
SNP221	2H	90.1	8397-432	1_0969	12_0224
SNP222	2H	90.1	8632-1809	2_1351	11_1231	LOC_Os04g48940
SNP223	2H	90.1	ABC02258-1-6-382	1_1058	11_1323	LOC_Os04g18090
SNP224	2H	95.64	11591-265	2_0080	11_0058	LOC_Os04g47260
SNP225	2H	96.82	1635-691	1_0138	11_0188	LOC_Os02g44500
SNP226	2H	96.82	4419-1392	1_0649	12_0154	LOC_Os04g47120
SNP227	2H	96.82	6951-875	2_1175	11_1080	LOC_Os03g01320
SNP228	2H	96.82	ABC12856-1-1-77	1_1307	11_1430	LOC_Os04g46750
SNP229	2H	98.59	11660-365	2_0086	11_0064	LOC_Os04g46380
SNP230	2H	100.37	5347-585	2_0923	11_0880	LOC_Os10g09850
SNP231	2H	100.37	682-767	1_0876	11_1065	LOC_Os04g46200
SNP232	2H	100.37	ABC10472-1-2-247	1_1250	11_1407	LOC_Os02g43790
SNP233	2H	112.91	4556-1206	2_0763		LOC_Os04g52940
SNP234	2H	113.48	5088-59	1_0731	11_0830
SNP235	2H	113.48	866-442	1_0988	11_1234
SNP236	2H	113.48	868-675	1_0989	11_1237	LOC_Os01g65220
SNP237	2H	113.48	871-462	1_0990	11_1238
SNP238	2H	113.48	ABC01334-1-1-55	1_1043	11_1317
SNP239	2H	113.48	ABC05640-1-1-248	1_1118	11_1353	LOC_Os04g52710
SNP240	2H	113.92	9148-259	2_1396	12_0557	LOC_Os07g28840
SNP241	2H	115.08	3180-1771	1_0429	11_0467	LOC_Os04g49510
SNP242	2H	115.78	ABC09941-1-1-100	1_1236	11_1398	LOC_Os04g49660
SNP243	2H	116.49	3763-595	1_0538	11_0587	LOC_Os04g49980
SNP244	2H	116.49	4833-420	1_0707	11_0793	LOC_Os04g49954
SNP245	2H	117.91	7576-818	1_0916	11_1140	LOC_Os04g50660
SNP246	2H	120.8	3256-1196	2_0511	11_0486	LOC_Os07g09060
SNP247	2H	121.5	8293-202	2_1315	11_1205	LOC_Os04g53700
SNP248	2H	125.46	8817-798	2_1370	11_1248	LOC_Os04g56710
SNP249	2H	126.37	9291-1322	2_1406	11_1276	LOC_Os04g56740
SNP250	2H	128.26	2464-1228	2_0366	11_0340	LOC_Os04g56646
SNP251	2H	128.26	4472-658	1_0656	11_0728	LOC_Os04g56670
SNP252	2H	128.26	6328-736	2_1088	11_1008	LOC_Os04g56620
SNP253	2H	130.01	1767-1619	1_0164	12_0033	LOC_Os04g56400
SNP254	2H	130.01	285-2932	1_0383	11_0410	LOC_Os04g56160
SNP255	2H	131.77	2822-739	1_0376	11_0403	LOC_Os04g55920
SNP256	2H	131.77	5211-1755	2_0895	11_0854	LOC_Os04g55800
SNP257	2H	132.48	3988-933	1_0579	12_0134	LOC_Os04g55720
SNP258	2H	137.51	7826-869	2_1274	11_1168	LOC_Os12g26044
SNP259	2H	138.94	10503-360	2_0027	12_0410	LOC_Os04g54440
SNP260	2H	139.65	3179-497	2_0494	11_0466	LOC_Os04g54430
SNP261	2H	139.65	4240-749	1_0625	11_0687	LOC_Os04g54330
SNP262	2H	139.65	ABC10785-1-1-82	1_1262	11_1414	LOC_Os04g54360
SNP263	2H	141.28	252-556	1_0315	11_0352	LOC_Os05g25850
SNP264	2H	141.28	3292-418	1_0447	12_0100	LOC_Os10g38870
SNP265	2H	141.28	5383-999	1_0766	12_0183	LOC_Os08g03870
SNP266	2H	143.6	4879-1560	1_0714	11_0802	LOC_Os04g57300
SNP267	2H	144.31	3536-89	1_0487	12_0107	LOC_Os03g53270
SNP268	2H	144.31	7655-579	2_1250	11_1147	LOC_Os01g08220
SNP269	2H	144.31	7975-697	1_0950	12_0219	LOC_Os07g46700
SNP270	2H	147.12	1868-1311	1_0181	12_0039	LOC_Os04g58200
SNP271	2H	147.12	5784-213	2_0994	11_0939	LOC_Os04g58160
SNP272	2H	147.94	2052-792	2_0293	11_0258	LOC_Os04g58110
SNP273	2H	150.67	570-1376	1_0791	11_0927	LOC_Os04g57590
SNP274	2H	150.67	9668-422	2_1436	11_1297	LOC_Os04g57680
SNP275	2H	155.3	6419-1680	2_1099	11_1020	LOC_Os04g58880
SNP276	2H	155.3	9910-427	2_1453	11_1311	LOC_Os06g02470
SNP277	2H	156.72	1344-930	1_0085	11_0127	LOC_Os04g59040
SNP278	2H	156.72	3944-1283	1_0569		LOC_Os03g45320
SNP279	2H	156.72	4100-1047	2_0681	11_0650	LOC_Os04g59330
SNP280	2H	156.72	ABC01852-1-1-214	1_1050	12_0243	LOC_Os04g59150
SNP281	2H	160.29	6475-1849	2_1106		LOC_Os04g59494
SNP282	3H	6.03	1831-241	2_0252	11_0217
SNP283	3H	6.03	ConsensusGBS0194-1	1_1453	11_1494	LOC_Os11g38010
SNP284	3H	8.23	3344-1147	2_0529	11_0500	LOC_Os01g02880
SNP285	3H	8.86	5945-748	2_1027	11_0962	LOC_Os01g04020
SNP286	3H	9.63	5700-156	2_0976	11_0926	LOC_Os01g04010
SNP287	3H	10.8	1499-290	1_0112	11_0158	LOC_Os01g03340
SNP288	3H	10.8	7044-705	1_0886	11_1090	LOC_Os01g03710
SNP289	3H	19.15	3906-558	1_0565	11_0606	LOC_Os01g04260
SNP290	3H	19.15	4443-1835	2_0742	11_0720	LOC_Os01g04190
SNP291	3H	24.99	3886-313	1_0559	11_0603	LOC_Os01g04900
SNP292	3H	26.9	4701-2395	2_0794	11_0772	LOC_Os01g04950
SNP293	3H	28.44	5646-568	2_0968	11_0917	LOC_Os01g05060
SNP294	3H	32.83	1074-992	1_0026	11_0037	LOC_Os01g05490
SNP295	3H	36.49	5382-1395	2_0930		LOC_Os02g55200
SNP296	3H	37.17	2316-563	1_0277		LOC_Os01g01307
SNP297	3H	37.17	4593-2007	1_0672	11_0749	LOC_Os08g19830
SNP298	3H	37.17	6530-670	1_0852		LOC_Os01g73910
SNP299	3H	39.45	1325-311	1_0081	11_0122	LOC_Os01g01060
SNP300	3H	39.45	4844-1737	1_0710	11_0795	LOC_Os01g01080
SNP301	3H	39.45	6156-1399	1_0825	11_0985	LOC_Os01g74650
SNP302	3H	42.06	15141-288	1_0114	12_0022	LOC_Os07g17130
SNP303	3H	43.23	3933-1077	2_0647	11_0613	LOC_Os01g07310
SNP304	3H	46.31	4105-1417	1_0601	11_0652	LOC_Os01g09620
SNP305	3H	47.09	2391-566	2_0356	11_0325	LOC_Os01g09560
SNP306	3H	48.63	4256-833	2_0719	11_0692	LOC_Os01g09010
SNP307	3H	48.63	7045-950	2_1189	11_1091	LOC_Os01g08830
SNP308	3H	50.96	ABC18178-1-1-283	1_1387	12_0352	LOC_Os05g51620
SNP309	3H	51.73	6491-295	2_1109	11_1029	LOC_Os01g13280
SNP310	3H	51.73	7125-585	2_1197	11_1096	LOC_Os01g13390
SNP311	3H	51.73	ABC13089-1-2-478	1_1313	11_1432	LOC_Os01g12660
SNP312	3H	52.5	6681-314	2_1129	11_1047	LOC_Os02g18660
SNP313	3H	52.5	ABC10667-1-1-288	1_1258	11_1410	LOC_Os01g15320
SNP314	3H	55.57	10012-1239	2_0002	11_0002	LOC_Os01g43160
SNP315	3H	55.57	1630-1150	1_0137	11_0187	LOC_Os01g17170
SNP316	3H	55.57	1738-446	1_0155	12_0030	LOC_Os03g37120
SNP317	3H	55.57	2027-1307	2_0288	11_0250	LOC_Os01g40470
SNP318	3H	55.57	2288-126	2_0333	11_0302	LOC_Os01g38620
SNP319	3H	55.57	3143-1276	2_0486	11_0461	LOC_Os01g43540
SNP320	3H	55.57	3215-654	1_0437	11_0478	LOC_Os01g40570
SNP321	3H	55.57	3354-121	1_0456	11_0504	LOC_Os01g38510
SNP322	3H	55.57	3515-379	2_0574	12_0473	LOC_Os01g10250
SNP323	3H	55.57	3567-112	2_0583	11_0546	LOC_Os01g40070
SNP324	3H	55.57	5020-145	2_0856	11_0820	LOC_Os01g37820
SNP325	3H	55.57	5657-1187	2_0970	11_0920	LOC_Os01g18640
SNP326	3H	55.57	7716-721	1_0925	11_1153	LOC_Os01g43330
SNP327	3H	55.57	8383-349	1_0966	11_1211	LOC_Os01g43520
SNP328	3H	55.57	9658-234	2_1435	11_1296	LOC_Os01g42970
SNP329	3H	55.57	ABC04375-1-1-173	2_1472	11_1341	LOC_Os01g40310
SNP330	3H	55.57	ABC04904-1-2-311	2_1475	12_0571	LOC_Os01g11810
SNP331	3H	55.57	ABC05866-1-1-311	1_1125	11_1356	LOC_Os01g43020
SNP332	3H	55.57	ABC11783-1-1-99	1_1283	11_1421	LOC_Os01g40590
SNP333	3H	55.57	ConsensusGBS0471-1	1_1501	11_1518	LOC_Os01g34330
SNP334	3H	55.57	ConsensusGBS0508-1	1_1502	11_1519	LOC_Os01g14860
SNP335	3H	55.57	ConsensusGBS0697-1	1_1530	11_1533	LOC_Os11g24570
SNP336	3H	57.12	2934-1076	2_0444	11_0424	LOC_Os01g45750
SNP337	3H	58.01	ABC21245-1-2-275	1_1401	11_1476	LOC_Os01g46720
SNP338	3H	58.64	5785-748	2_0995	11_0940	LOC_Os01g49350
SNP339	3H	59.89	1746-1527	1_0158	11_0205	LOC_Os09g17840
SNP340	3H	59.89	4453-422	1_0653	11_0724	LOC_Os03g50850
SNP341	3H	59.89	4627-1463	1_0678	12_0164	LOC_Os01g47400
SNP342	3H	62.99	5038-1035	1_0728	11_0823	LOC_Os06g51060
SNP343	3H	64.19	2338-1572	1_0281	11_0315	LOC_Os05g22614
SNP344	3H	64.19	ABC04158-1-1-332	1_1084	12_0254	LOC_Os01g50770
SNP345	3H	64.19	ABC06816-1-11-542	1_1150	12_0277	LOC_Os01g50460
SNP346	3H	64.19	ABC08184-2-1-35	1_1191	11_1378	LOC_Os01g50910
SNP347	3H	65.52	4184-393	2_0704	11_0673	LOC_Os01g51300
SNP348	3H	65.52	ABC14384-1-1-53	2_1502	11_1445	LOC_Os01g51360
SNP349	3H	65.52	ABC18717-1-3-215	1_1391	11_1470	LOC_Os01g51890
SNP350	3H	67.57	8180-450	2_1305	11_1197
SNP351	3H	68.32	5385-722	2_0931	11_0884	LOC_Os01g52640
SNP352	3H	69.6	1827-958	1_0172	11_0216	LOC_Os01g53520
SNP353	3H	69.6	ABC19175-1-2-375	1_1394	11_1472	LOC_Os01g52550
SNP354	3H	70.23	ABC13107-1-3-299	1_1314	11_1433	LOC_Os01g53910
SNP355	3H	70.71	1961-287	2_0273	11_0241	LOC_Os01g54030
SNP356	3H	70.71	5128-1831	2_0877	11_0834	LOC_Os01g54080
SNP357	3H	72.26	4149-219	2_0694	11_0662	LOC_Os01g54430
SNP358	3H	72.26	4663-464	2_0787		LOC_Os01g54520
SNP359	3H	73.53	2677-501	1_0350	11_0384	LOC_Os05g44050
SNP360	3H	74.15	3306-446	2_0521	11_0493	LOC_Os01g53140
SNP361	3H	74.78	2315-702	1_0276	11_0308	LOC_Os01g54920
SNP362	3H	75.45	3470-134	2_0566	11_0532	LOC_Os01g55030
SNP363	3H	76.2	4618-1559	2_0778	11_0753	LOC_Os01g55170
SNP364	3H	76.2	4647-248	1_0683	11_0762	LOC_Os01g55220
SNP365	3H	78.53	1176-1547	1_0047	11_0067	LOC_Os01g55540
SNP366	3H	78.53	2447-546	2_0362	11_0335	LOC_Os02g53420
SNP367	3H	78.53	3650-311	2_0597	11_0558	LOC_Os01g55570
SNP368	3H	78.53	7708-1122	2_1257		LOC_Os01g56100
SNP369	3H	78.53	ConsensusGBS0222-2	1_1454	12_0373	LOC_Os03g40270
SNP370	3H	80.89	12280-797	2_0115	11_0093	LOC_Os01g56290
SNP371	3H	81.66	11832-415	2_0093	11_0070	LOC_Os01g56880
SNP372	3H	81.66	4995-889	2_0849	12_0505	LOC_Os01g56180
SNP373	3H	81.66	8722-512	2_1358	11_1240	LOC_Os01g56780
SNP374	3H	85.99	11116-257	2_0063	11_0050	LOC_Os01g57920
SNP375	3H	87.24	3266-570	1_0444	11_0488	LOC_Os01g59080
SNP376	3H	87.24	42-512	1_0628	11_0691	LOC_Os01g58890
SNP377	3H	87.24	ABC15290-1-3-262	2_1505	11_1456	LOC_Os01g59110
SNP378	3H	88.82	13081-199	2_0136	11_0118	LOC_Os01g59920
SNP379	3H	88.82	8020-87	2_1294	11_1183	LOC_Os01g59870
SNP380	3H	89.31	1622-214	1_0134	12_0025	LOC_Os05g40820
SNP381	3H	91.25	4019-302	2_0659	11_0628	LOC_Os01g60230
SNP382	3H	93.43	963-386	1_1021	11_1294	LOC_Os01g60410
SNP383	3H	98.49	1291-936	2_0130	11_0109	LOC_Os01g64960
SNP384	3H	98.49	3791-1525	2_0628	11_0593	LOC_Os01g64770
SNP385	3H	98.49	5797-777	2_0999	11_0944	LOC_Os01g65070
SNP386	3H	99.89	3674-1352	1_0515	11_0565	LOC_Os01g64170
SNP387	3H	100.66	1898-580	1_0184	11_0229	LOC_Os02g21660
SNP388	3H	101.43	6302-250	2_1083	11_1003	LOC_Os01g64000
SNP389	3H	102.21	8984-579	2_1381	11_1257	LOC_Os01g63820
SNP390	3H	104.53	2660-678	1_0344	12_0077	LOC_Os01g63410
SNP391	3H	104.53	4528-2080	1_0662	12_0159	LOC_Os01g63420
SNP392	3H	104.53	ABC11028-1-1-64	2_1495	11_1415	LOC_Os08g12830
SNP393	3H	107.63	10114-1946	2_0009	11_0009	LOC_Os01g62920
SNP394	3H	111.42	6871-945	2_1161	11_1073	LOC_Os01g62260
SNP395	3H	111.42	7241-553	2_1212	11_1113	LOC_Os01g62300
SNP396	3H	114	1435-670	2_0168	11_0142	LOC_Os03g60400
SNP397	3H	114	2500-1514	1_0312	11_0347	LOC_Os01g61400
SNP398	3H	114	7867-585	2_1277	11_1171	LOC_Os01g61890
SNP399	3H	114	ConsensusGBS0510-2	1_1503	11_1520	LOC_Os01g61580
SNP400	3H	120.59	ABC13753-1-2-167	1_1330	11_1440	LOC_Os11g26790
SNP401	3H	122.14	5488-1097	2_0944	11_0896	LOC_Os01g67180
SNP402	3H	123.68	76-1059	1_0918	11_1141	LOC_Os01g66940
SNP403	3H	123.68	9282-205	2_1405	11_1275	LOC_Os01g66970
SNP404	3H	126.27	5260-462	1_0754	11_0866	LOC_Os01g66330
SNP405	3H	126.27	ABC07496-pHv1343-02	1_1172	11_1370	LOC_Os01g66420
SNP406	3H	127.1	3965-353	2_0650	11_0615	LOC_Os01g65920
SNP407	3H	127.1	6716-823	1_0867	11_1050	LOC_Os01g66150
SNP408	3H	130.19	2335-1614	1_0280	11_0314	LOC_Os02g19510
SNP409	3H	130.82	ABC06381-1-5-73	1_1141	11_1364	LOC_Os01g40860
SNP410	3H	131.59	3718-1026	2_0612	11_0581	LOC_Os01g68860
SNP411	3H	134.31	3340-1042	2_0527	11_0498	LOC_Os02g15750
SNP412	3H	136.66	2754-1027	2_0409	11_0393	LOC_Os01g70190
SNP413	3H	136.66	2847-485	1_0381	11_0408	LOC_Os01g70170
SNP414	3H	136.66	9618-372	2_1428	11_1293	LOC_Os01g70160
SNP415	3H	136.66	ABC05919-1-2-157	1_1127	11_1357	LOC_Os01g70200
SNP416	3H	137.28	11657-398	2_0085	11_0063	LOC_Os01g70320
SNP417	3H	138.83	ABC06897-2-3-312	1_1154	12_0280	LOC_Os12g15470
SNP418	3H	138.83	ABC13678-1-2-369	1_1328	11_1438	LOC_Os01g70310
SNP419	3H	141.54	9610-1195	2_1427	11_1292	LOC_Os11g11990
SNP420	3H	144.64	4270-184	1_0631	11_0695
SNP421	3H	145.89	9040-492	2_1386	12_0555
SNP422	3H	148.89	7772-223	2_1266	11_1160	LOC_Os01g44960
SNP423	3H	150.37	7818-967	2_1272	11_1166	LOC_Os01g71280
SNP424	3H	151.22	8919-758	2_1376	12_0554	LOC_Os10g21910
SNP425	3H	154.31	2825-1609	2_0421	12_0463	LOC_Os02g26650
SNP426	3H	155.09	13750-348	2_0155	11_0132	LOC_Os01g72200
SNP427	3H	155.09	3226-874	2_0505	12_0470	LOC_Os11g32320
SNP428	3H	155.85	ConsensusGBS0038-2	1_1436	11_1487	LOC_Os01g72320
SNP429	3H	162.15	15347-51	2_0198	12_0430	LOC_Os01g72470
SNP430	3H	164.29	ConsensusGBS0271-2	2_1523	11_1500	LOC_Os01g46250
SNP431	3H	167.77	4643-867	1_0681	11_0760	LOC_Os03g32170
SNP432	3H	168.4	1042-365	1_0014	12_0001	LOC_Os11g24610
SNP433	3H	168.4	4737-368	1_0694	11_0780	LOC_Os01g73140
SNP434	3H	168.4	7782-410	2_1267	11_1161	LOC_Os01g73570
SNP435	3H	169.32	ConsensusGBS0632-3	1_1516	11_1527	LOC_Os01g73690
SNP436	3H	170.09	14538-224	2_0176	12_0424
SNP437	3H	173.17	265-1229	1_0343	11_0380	LOC_Os07g08840
SNP438	3H	173.17	8752-523	2_1362	11_1244	LOC_Os01g74250
SNP439	4H	3.74	1996-652	1_0208	11_0245	LOC_Os09g39380
SNP440	4H	3.74	3026-1011	1_0409	11_0443	LOC_Os07g25420
SNP441	4H	3.74	6133-774	2_1056	11_0983	LOC_Os09g39400
SNP442	4H	3.74	7385-763	2_1228	11_1128	LOC_Os03g44900
SNP443	4H	5.55	ABC14522-1-8-350	1_1345	11_1447	LOC_Os03g45390
SNP444	4H	12.02	ABC12449-1-3-227	1_1300	12_0325	LOC_Os03g47740
SNP445	4H	16.5	ABC19814-pHv3198-01	1_1397		LOC_Os03g47780
SNP446	4H	19.52	1513-514	1_0113	11_0162	LOC_Os03g48080
SNP447	4H	19.52	5149-1645	1_0738	11_0840	LOC_Os03g48180
SNP448	4H	20.12	3432-290	2_0557	11_0522	LOC_Os03g48390
SNP449	4H	20.12	8724-1282	2_1359	11_1241	LOC_Os03g48380
SNP450	4H	21.61	2055-947	1_0221	11_0259	LOC_Os03g48780
SNP451	4H	23.1	9027-454	2_1385	11_1260	LOC_Os03g16369
SNP452	4H	23.1	ABC06172-1-2-104	1_1136	11_1362	LOC_Os03g49180
SNP453	4H	24.59	2832-377	2_0422	11_0406	LOC_Os03g50130
SNP454	4H	24.59	2929-1610	1_0395	12_0092	LOC_Os03g49580
SNP455	4H	24.59	3897-578	1_0562	12_0130	LOC_Os03g49710
SNP456	4H	26.19	12128-313	2_0109	11_0084	LOC_Os03g50380
SNP457	4H	26.19	2129-1928	2_0302	11_0269	LOC_Os03g49990
SNP458	4H	26.19	4098-758	2_0680	11_0649	LOC_Os03g50270
SNP459	4H	26.19	6208-987	2_1070	11_0995	LOC_Os03g50070
SNP460	4H	26.66	4616-503	2_0777	11_0752	LOC_Os03g50440
SNP461	4H	28.15	1001-1187	2_0001	11_0001	LOC_Os03g50520
SNP462	4H	28.4	1094-801	1_0031	11_0044	LOC_Os03g50480
SNP463	4H	28.4	8901-1446	2_1374	11_1254	LOC_Os03g50510
SNP464	4H	33.38	6589-1211	2_1122	11_1041	LOC_Os01g01620
SNP465	4H	36.37	6603-1702	1_0860	12_0199	LOC_Os03g51650
SNP466	4H	39.76	10255-529	2_0012	11_0014	LOC_Os03g52400
SNP467	4H	40.36	1227-1323	2_0114	11_0092	LOC_Os03g52840
SNP468	4H	40.36	1751-296	2_0240	12_0438	LOC_Os03g52690
SNP469	4H	40.36	2800-1016	1_0371	12_0085	LOC_Os03g52630
SNP470	4H	40.96	ABC07631-1-1-83	1_1180	11_1373	LOC_Os04g32330
SNP471	4H	42.45	1180-70	1_0048	11_0069	LOC_Os11g44810
SNP472	4H	47.6	ABC24906-1-1-279	1_1405	11_1478	LOC_Os11g14980
SNP473	4H	48.72	1385-827	1_0093	11_0135	LOC_Os11g06720
SNP474	4H	48.72	1944-1844	1_0195	12_0041	LOC_Os12g08810
SNP475	4H	48.72	2028-1571	2_0289	11_0251	LOC_Os03g18690
SNP476	4H	48.72	3190-644	1_0432	11_0470	LOC_Os10g14020
SNP477	4H	48.72	3984-1920	1_0577	11_0620	LOC_Os11g29200
SNP478	4H	48.72	454-1502	1_0667	11_0740	LOC_Os11g09280
SNP479	4H	48.72	5013-1834	2_0853	11_0817	LOC_Os11g05990
SNP480	4H	48.72	5298-828	1_0756	11_0873	LOC_Os11g11890
SNP481	4H	48.72	6215-539	2_1071	11_0996	LOC_Os11g07916
SNP482	4H	48.72	6249-572	2_1073	11_0998	LOC_Os12g09280
SNP483	4H	51.3	8122-734	2_1303	11_1193	LOC_Os04g55730
SNP484	4H	51.3	ABC02614-1-2-387	1_1063	12_0250	LOC_Os03g18454
SNP485	4H	52.75	7942-948	1_0946	11_1177	LOC_Os03g18380
SNP486	4H	54.25	3699-1543	2_0610	11_0574	LOC_Os03g18130
SNP487	4H	54.25	6954-861	1_0881	11_1081	LOC_Os03g18150
SNP488	4H	54.98	ABC10254-1-2-250	1_1244	11_1403	LOC_Os03g17900
SNP489	4H	55.63	10346-92	2_0020	11_0021	LOC_Os03g17200
SNP490	4H	55.63	1169-944	1_0046	11_0065	LOC_Os03g17690
SNP491	4H	55.63	1366-1466	1_0088	12_0015	LOC_Os03g16980
SNP492	4H	55.63	245-433	2_0363	11_0336	LOC_Os03g16920
SNP493	4H	55.63	3917-1365	1_0568	11_0609	LOC_Os03g17700
SNP494	4H	61.04	7069-1149	2_1191	11_1093	LOC_Os03g15033
SNP495	4H	62.1	6326-1032	2_1087	11_1007	LOC_Os03g14540
SNP496	4H	62.83	2977-1925	2_0453	11_0433	LOC_Os03g14690
SNP497	4H	62.83	8034-315	2_1296	11_1184	LOC_Os03g14040
SNP498	4H	62.83	ABC08788-1-1-329	1_1207	11_1385	LOC_Os03g14280
SNP499	4H	63.56	482-1423	2_0820	11_0792	LOC_Os03g13970
SNP500	4H	64.31	4276-1082	2_0723	11_0697	LOC_Os03g13730
SNP501	4H	65.05	1110-715	2_0062	11_0049	LOC_Os09g08430
SNP502	4H	65.05	1194-234	1_0052	11_0074
SNP503	4H	65.05	4336-2579	1_0639	11_0705	LOC_Os03g12590
SNP504	4H	65.05	5273-894	2_0906	11_0867	LOC_Os03g12230
SNP505	4H	65.05	5354-1046	2_0924	11_0881	LOC_Os03g12550
SNP506	4H	65.05	ABC09432-1-1-160	1_1224	11_1394	LOC_Os03g11720
SNP507	4H	65.05	ABC09662-1-3-352	1_1229	11_1396	LOC_Os03g11900
SNP508	4H	65.05	ConsensusGBS0010-2	1_1431	11_1483	LOC_Os03g12730
SNP509	4H	66	10321-364	1_0010	11_0020	LOC_Os03g12260
SNP510	4H	68.21	2955-452	2_0451	11_0429	LOC_Os03g11170
SNP511	4H	68.21	3549-743	2_0580	11_0543	LOC_Os10g19880
SNP512	4H	68.21	424-272	2_0717		LOC_Os03g11220
SNP513	4H	69.51	ABC14714-1-1-162	2_1504	11_1452	LOC_Os03g10640
SNP514	4H	69.51	ConsensusGBS0589-1	1_1513	11_1525	LOC_Os03g10510
SNP515	4H	76.03	2490-1786	1_0309	11_0344	LOC_Os03g09250
SNP516	4H	76.03	4807-1328	2_0815	11_0790	LOC_Os08g43640
SNP517	4H	77.31	8463-466	2_1332	11_1216	LOC_Os03g06090
SNP518	4H	79.58	ConsensusGBS0461-3	1_1500	11_1517	LOC_Os03g06620
SNP519	4H	80.79	4051-1101	2_0670	11_0639	LOC_Os03g07150
SNP520	4H	82.42	4988-858	1_0724	11_0812	LOC_Os08g37180
SNP521	4H	84.3	4133-601	2_0689	11_0657	LOC_Os03g07870
SNP522	4H	84.3	4986-1214	1_0723	11_0811	LOC_Os03g07840
SNP523	4H	85.04	4555-499	1_0670	12_0161	LOC_Os02g03740
SNP524	4H	86.27	14644-498	2_0178	11_0149	LOC_Os03g08140
SNP525	4H	86.27	ABC09154-1-1-250	1_1213	11_1387	LOC_Os03g07990
SNP526	4H	87.49	4564-604	2_0765	11_0743	LOC_Os03g08270
SNP527	4H	89.39	4039-1686	1_0588	11_0635	LOC_Os03g08570
SNP528	4H	92.38	4361-1867	2_0732	11_0709	LOC_Os03g04960
SNP529	4H	96.59	2299-2992	1_0271	12_0063	LOC_Os03g04410
SNP530	4H	96.59	6136-531	1_0824	12_0192	LOC_Os11g30360
SNP531	4H	97.06	7550-562	2_1243	11_1136	LOC_Os03g04240
SNP532	4H	98.55	4535-1140	1_0666	12_0160	LOC_Os11g33120
SNP533	4H	100.74	ConsensusGBS0288-1	1_1470	11_1502	LOC_Os03g03830
SNP534	4H	101.62	3282-555	2_0515	11_0492	LOC_Os03g03770
SNP535	4H	103.11	2614-1522	1_0334	11_0372	LOC_Os03g03510
SNP536	4H	106.03	5692-310	2_0974	11_0924	LOC_Os10g32870
SNP537	4H	108.7	1561-1053	1_0123	11_0171	LOC_Os08g41880
SNP538	4H	111.66	4861-640	1_0712	11_0800	LOC_Os01g34480
SNP539	4H	111.68	ABC12417-1-1-46	1_1299	11_1428	LOC_Os03g02750
SNP540	4H	113.17	4170-1094	2_0701	11_0671	LOC_Os03g02670
SNP541	4H	119.09	4152-573	1_0610	11_0664	LOC_Os04g46830
SNP542	4H	119.84	2878-574	1_0387	11_0414	LOC_Os03g01910
SNP543	4H	123.29	10273-543	2_0013	11_0015	LOC_Os10g25060
SNP544	4H	123.29	954-1377	1_1019	11_1285	LOC_Os07g35940
SNP545	5H	2.09	166-154	2_0226	11_0193
SNP546	5H	2.09	5206-758	1_0745		LOC_Os03g49150
SNP547	5H	2.81	3417-1451	2_0553	11_0521	LOC_Os12g44310
SNP548	5H	6.4	1582-63	2_0206	11_0174	LOC_Os12g37260
SNP549	5H	7.03	7153-338	2_1202	11_1101	LOC_Os12g43930
SNP550	5H	18.09	841-1707	2_1327		LOC_Os10g08550
SNP551	5H	18.72	10207-1024	2_0010	11_0012	LOC_Os11g26030
SNP552	5H	25.23	4753-1091	1_0695	11_0781	LOC_Os12g43363
SNP553	5H	26.28	5086-1239	2_0873	11_0829	LOC_Os03g45410
SNP554	5H	27	847-1396	1_0974	11_1217	LOC_Os12g42980
SNP555	5H	29.9	ABC01741-1-4-299	1_1048	11_1319	LOC_Os12g42860
SNP556	5H	34.25	4684-775	1_0688	11_0769	LOC_Os11g43360
SNP557	5H	35.69	3997-796	1_0580	11_0625	LOC_Os01g33050
SNP558	5H	37.11	421-528	1_0621	11_0680	LOC_Os11g10480
SNP559	5H	39.97	4977-567	2_0845	11_0809	LOC_Os12g41920
SNP560	5H	39.97	5732-1104	2_0980	11_0929	LOC_Os01g55290
SNP561	5H	39.97	9100-978	2_1391	11_1264	LOC_Os08g33076
SNP562	5H	40.92	ABC13318-1-2-78	1_1318	12_0333	LOC_Os01g21034
SNP563	5H	43.14	7681-229	2_1253	11_1149	LOC_Os12g42140
SNP564	5H	46.23	2267-1173	1_0260	11_0296	LOC_Os12g41390
SNP565	5H	46.23	3498-761	2_0571	11_0538	LOC_Os12g41220
SNP566	5H	46.23	5250-214	2_0903	11_0862	LOC_Os04g51780
SNP567	5H	46.23	5754-850	2_0987	11_0931	LOC_Os12g43970
SNP568	5H	46.23	8118-1005	1_0955	11_1192	LOC_Os12g29760
SNP569	5H	48.11	8865-547	2_1372	12_0553	LOC_Os03g42480
SNP570	5H	48.83	9209-298	2_1401	11_1272	LOC_Os12g39620
SNP571	5H	48.83	ABC08327-1-1-353	1_1198	11_1380	LOC_Os12g39630
SNP572	5H	50.27	12005-188	2_0101	11_0078	LOC_Os12g39090
SNP573	5H	50.27	152-329	1_0116	11_0167	LOC_Os12g38000
SNP574	5H	50.27	4930-1604	2_0841	11_0806	LOC_Os12g37939
SNP575	5H	50.27	8201-86	2_1308	11_1199	LOC_Os12g39110
SNP576	5H	50.27	9766-787	2_1447	11_1306	LOC_Os12g38750
SNP577	5H	50.72	4154-364	2_0697	11_0665	LOC_Os12g37060
SNP578	5H	51.3	1215-862	1_0058	11_0088	LOC_Os11g38959
SNP579	5H	51.3	1286-990	2_0129	11_0107	LOC_Os12g36180
SNP580	5H	51.3	4517-217	1_0661	11_0736	LOC_Os12g05000
SNP581	5H	51.3	5120-1026	2_0875
SNP582	5H	51.3	5565-1908	2_0958	11_0909	LOC_Os07g26610
SNP583	5H	51.3	5850-2347	2_1011	11_0952	LOC_Os06g30320
SNP584	5H	51.3	7276-942	2_1215	11_1115	LOC_Os12g08210
SNP585	5H	51.3	7741-527	2_1260	11_1157	LOC_Os11g01490
SNP586	5H	51.3	8631-469	2_1350	11_1230	LOC_Os12g32180
SNP587	5H	51.3	8852-318	1_0995	11_1250	LOC_Os06g07200
SNP588	5H	51.3	ABC05926-1-1-51	1_1128	11_1358	LOC_Os12g02200
SNP589	5H	51.3	ConsensusGBS0527-5	1_1506	11_1522	LOC_Os12g02094
SNP590	5H	52.02	ABC10705-1-1-263	1_1260	11_1412	LOC_Os05g41070
SNP591	5H	52.6	ABC08641-1-2-470	1_1204		LOC_Os12g02820
SNP592	5H	53.18	8320-955	2_1318	11_1206	LOC_Os11g02464
SNP593	5H	56.77	3643-2637	1_0508	12_0120	LOC_Os11g01380
SNP594	5H	56.77	ConsensusGBS0654-4	2_1536	11_1531	LOC_Os12g01530
SNP595	5H	57.36	1732-491	2_0239	11_0202	LOC_Os06g15420
SNP596	5H	57.98	12045-83	2_0105	11_0082	LOC_Os12g01030
SNP597	5H	57.98	1305-736	1_0079	12_0014	LOC_Os05g19370
SNP598	5H	57.98	6820-586	2_1148	11_1064	LOC_Os09g01960
SNP599	5H	58.7	2146-2256	2_0306	11_0272	LOC_Os09g02700
SNP600	5H	59.4	2505-850	2_0372	11_0348	LOC_Os09g12570
SNP601	5H	59.4	3218-1094	2_0501	11_0480	LOC_Os09g09480
SNP602	5H	59.4	4565-1583	1_0671	11_0744	LOC_Os09g12560
SNP603	5H	59.4	6367-453	1_0840	11_1014	LOC_Os09g12290
SNP604	5H	59.4	ConsensusGBS0588-1	1_1512	12_0396	LOC_Os09g08660
SNP605	5H	60.74	5025-980	1_0725	12_0176	LOC_Os08g30790
SNP606	5H	60.74	7140-595	2_1200	11_1098	LOC_Os08g29669
SNP607	5H	60.74	ABC07010-1-2-150	1_1159	11_1368	LOC_Os09g19560
SNP608	5H	60.74	ABC09365-1-3-378	1_1221	11_1391	LOC_Os09g16920
SNP609	5H	62.15	1910-1343	2_0265	11_0232	LOC_Os09g20390
SNP610	5H	63.31	8561-968	2_1344	11_1225	LOC_Os09g20640
SNP611	5H	63.31	ABC11529-1-1-295	1_1281	11_1420	LOC_Os09g23350
SNP612	5H	65.49	4234-1944	2_0713	11_0685	LOC_Os09g24440
SNP613	5H	68.35	65-778	2_1121	11_1040	LOC_Os09g27030
SNP614	5H	69.9	4342-528	1_0641	11_0707	LOC_Os01g33030
SNP615	5H	70.48	264-571	2_0392	11_0377	LOC_Os09g26730
SNP616	5H	74.78	2075-320	2_0297	12_0447	LOC_Os09g25760
SNP617	5H	75.4	5799-578	2_1001	11_0946	LOC_Os09g24980
SNP618	5H	75.4	8107-154	1_0953	12_0220	LOC_Os09g25690
SNP619	5H	80.61	1583-522	1_0127	11_0175	LOC_Os08g33820
SNP620	5H	80.61	171-1301	2_0236	11_0200	LOC_Os09g27420
SNP621	5H	84.51	11931-389	2_0096	11_0073	LOC_Os09g27610
SNP622	5H	85.21	1786-297	1_0167	11_0211	LOC_Os09g27820
SNP623	5H	85.93	4389-551	2_0736	11_0712	LOC_Os09g28050
SNP624	5H	87.35	3928-513	2_0645	11_0611	LOC_Os09g28510
SNP625	5H	87.35	9745-628	2_1445	11_1304	LOC_Os09g28810
SNP626	5H	89.38	ABC06144-pHv86-01	2_1480	11_1361	LOC_Os09g29070
SNP627	5H	94.43	ABC05080-pHv516	1_1106	12_0262	LOC_Os07g12110
SNP628	5H	94.43	ABC11984-1-1-45	2_1497	12_0578	LOC_Os09g30474
SNP629	5H	99.56	3333-1209	2_0526	11_0497	LOC_Os09g32090
SNP630	5H	100.28	11944-542	2_0097	11_0075	LOC_Os09g32030
SNP631	5H	100.28	3685-894	1_0518	11_0568	LOC_Os09g32220
SNP632	5H	100.28	5440-455	1_0771	11_0889	LOC_Os09g32274
SNP633	5H	100.28	ConsensusGBS0304-1	1_1473	11_1503	LOC_Os09g32532
SNP634	5H	102.06	3018-1012	1_0408	12_0095	LOC_Os09g32680
SNP635	5H	102.06	5004-375	2_0850	11_0815	LOC_Os08g23180
SNP636	5H	103.92	2249-1308	2_0327	11_0291	LOC_Os09g33500
SNP637	5H	103.92	3056-1317	1_0414	11_0449	LOC_Os09g04670
SNP638	5H	106.16	1300-1462	2_0134	11_0114	LOC_Os11g37890
SNP639	5H	108.18	2208-279	2_0320	11_0284	LOC_Os09g35030
SNP640	5H	108.18	6315-914	1_0834	11_1005	LOC_Os09g34910
SNP641	5H	110.26	3641-828	1_0507	12_0119	LOC_Os09g35970
SNP642	5H	110.26	6170-304	2_1061	11_0987	LOC_Os09g35630
SNP643	5H	110.26	6765-869	1_0871		LOC_Os09g35920
SNP644	5H	123.52	12756-233	2_0127	11_0104	LOC_Os09g13610
SNP645	5H	125.81	ConsensusGBS0531-1	1_1507	11_1523	LOC_Os09g38750
SNP646	5H	127.96	ConsensusGBS0234-1	1_1456	11_1495	LOC_Os03g44820
SNP647	5H	129.41	10047-338	2_0003	11_0003	LOC_Os03g44520
SNP648	5H	129.41	2352-277	2_0347	11_0318	LOC_Os12g42550
SNP649	5H	129.41	3985-824	2_0653	11_0622	LOC_Os03g44300
SNP650	5H	129.41	7167-466	2_1203	11_1102	LOC_Os03g44310
SNP651	5H	130.13	5844-1011	1_0805	11_0950	LOC_Os03g44010
SNP652	5H	132.27	1697-636	1_0146	11_0198	LOC_Os03g53150
SNP653	5H	132.63	1863-275	2_0259	11_0223	LOC_Os03g53230
SNP654	5H	132.63	2091-639	2_0298	11_0264	LOC_Os03g53190
SNP655	5H	132.63	4795-782	1_0705	11_0789	LOC_Os03g53910
SNP656	5H	132.63	6970-462	2_1177	11_1083	LOC_Os03g53310
SNP657	5H	132.63	7639-122	2_1247	11_1146	LOC_Os03g53250
SNP658	5H	132.63	ABC04322-1-3-208	1_1090	11_1339	LOC_Os03g53270
SNP659	5H	135.72	5571-640	1_0783	11_0911	LOC_Os08g33190
SNP660	5H	137.16	7523-440	2_1241	11_1133	LOC_Os03g54900
SNP661	5H	137.16	ABC03900-1-2-406	1_1080	11_1336	LOC_Os03g54130
SNP662	5H	142.2	5286-486	1_0755	11_0870	LOC_Os03g55776
SNP663	5H	142.2	6450-755	1_0845	11_1022	LOC_Os03g55670
SNP664	5H	142.2	7965-579	2_1289	11_1179	LOC_Os03g55630
SNP665	5H	142.2	ABC03113-1-1-251	1_1071	11_1331	LOC_Os03g55850
SNP666	5H	142.2	ConsensusGBS0704-2	1_1532	11_1534	LOC_Os03g55704
SNP667	5H	143.92	2520-718	2_0375	11_0351	LOC_Os03g56300
SNP668	5H	143.92	6050-1625	1_0819	11_0975	LOC_Os03g56310
SNP669	5H	144.63	2395-2083	1_0292	11_0326	LOC_Os07g04240
SNP670	5H	145.35	ABC04352-pHv108-01	1_1092	11_1340	LOC_Os02g13840
SNP671	5H	146	1461-529	1_0104	11_0148	LOC_Os07g33997
SNP672	5H	146	3477-1248	2_0568	11_0534	LOC_Os03g57690
SNP673	5H	146	407-259	2_0676	11_0646
SNP674	5H	146	4346-840	2_0731	11_0708	LOC_Os03g56900
SNP675	5H	148.39	3880-1219	2_0638		LOC_Os03g57120
SNP676	5H	151.36	2746-1501	1_0363	11_0391	LOC_Os03g58070
SNP677	5H	151.36	7382-626	1_0904	12_0208	LOC_Os03g58170
SNP678	5H	153.51	104-641	1_0016	12_0002	LOC_Os03g58430
SNP679	5H	153.51	1204-1104	2_0104	11_0081	LOC_Os03g58470
SNP680	5H	153.51	203-1128	1_0217	11_0253	LOC_Os10g41960
SNP681	5H	153.51	4050-2006	1_0589	11_0638	LOC_Os03g38980
SNP682	5H	153.51	8682-406	2_1355	11_1236	LOC_Os03g58340
SNP683	5H	153.6	ConsensusGBS0397-16	1_1490	11_1514	LOC_Os07g08880
SNP684	5H	159.09	603-72	2_1041	11_0974	LOC_Os01g41710
SNP685	5H	159.79	11470-478	2_0078	11_0057	LOC_Os03g59480
SNP686	5H	159.79	2867-373	1_0385	11_0412	LOC_Os08g44680
SNP687	5H	159.79	3720-52	1_0528	11_0582	LOC_Os03g59320
SNP688	5H	159.79	3759-1385	1_0536	11_0586	LOC_Os03g59240
SNP689	5H	159.79	5163-896	1_0741	11_0846	LOC_Os03g59340
SNP690	5H	159.79	5925-911	1_0812		LOC_Os04g10750
SNP691	5H	159.79	9864-225	2_1452	11_1310	LOC_Os08g04350
SNP692	5H	160.51	3443-1234	2_0560	11_0525	LOC_Os03g59360
SNP693	5H	160.51	5126-1311	2_0876	11_0833	LOC_Os03g59590
SNP694	5H	161.58	2617-1234	1_0336	11_0374	LOC_Os01g36950
SNP695	5H	161.58	5757-248	2_0988	11_0932	LOC_Os03g60610
SNP696	5H	161.58	ConsensusGBS0269-1	1_1464	11_1499	LOC_Os03g60190
SNP697	5H	168.79	485-1369	2_0829	11_0799	LOC_Os03g60620
SNP698	5H	169.51	4845-123	2_0826	11_0796	LOC_Os03g60780
SNP699	5H	171.66	160-325	2_0213		LOC_Os03g57340
SNP700	5H	171.66	ABC09278-1-4-69	1_1216	11_1389	LOC_Os01g21630
SNP701	5H	177.65	3362-644	2_0536	11_0508	LOC_Os03g61810
SNP702	5H	177.65	5846-1634	2_1009	12_0520	LOC_Os03g61800
SNP703	5H	178.43	4810-1279	2_0816	12_0498	LOC_Os03g61920
SNP704	5H	178.43	930-595	1_1010	12_0232	LOC_Os03g61970
SNP705	5H	178.43	ConsensusGBS0152-1	1_1450	12_0371	LOC_Os03g61960
SNP706	5H	179.06	2244-3247	1_0254	11_0290	LOC_Os07g24190
SNP707	5H	181.43	10386-329	2_0022	11_0024	LOC_Os03g62700
SNP708	5H	182.88	5219-773	2_0897	11_0856	LOC_Os11g28340
SNP709	5H	187.38	6851-867	2_1155	11_1069	LOC_Os03g63110
SNP710	5H	187.96	2493-660	1_0310	11_0345	LOC_Os03g63400
SNP711	5H	191.97	3483-647	2_0569		LOC_Os03g63950
SNP712	5H	194.84	6580-293	1_0857	12_0197	LOC_Os08g14450
SNP713	5H	195.42	2726-852	2_0402	11_0389	LOC_Os10g31000
SNP714	6H	0	1692-742	2_0232	11_0197	LOC_Os02g01150
SNP715	6H	1.34	5146-2119	2_0881	11_0838	LOC_Os02g01280
SNP716	6H	1.34	5159-579	2_0886	11_0844	LOC_Os02g01170
SNP717	6H	2.27	4547-1677	1_0669	11_0742
SNP718	6H	3.11	1553-753	1_0120	11_0169	LOC_Os02g01340
SNP719	6H	6.07	7185-370	2_1204	11_1107	LOC_Os02g01490
SNP720	6H	8.07	1872-1372	2_0262	11_0226	LOC_Os02g14110
SNP721	6H	9.06	5993-2383	2_1032	11_0967	LOC_Os02g01740
SNP722	6H	12.54	ConsensusGBS0346-1	1_1479	11_1505	LOC_Os02g02130
SNP723	6H	13.21	2795-1707	2_0415	11_0399	LOC_Os03g11200
SNP724	6H	16.97	1769-545	1_0165	11_0208	LOC_Os05g09580
SNP725	6H	22.35	1066-2110	1_0023	11_0032	LOC_Os02g02410
SNP726	6H	24.36	1628-410	1_0136	11_0186	LOC_Os06g02510
SNP727	6H	24.36	6719-1166	1_0868	11_1051	LOC_Os08g23730
SNP728	6H	28.39	4611-178	1_0676	11_0751	LOC_Os07g08030
SNP729	6H	31.73	5771-91	1_0799	11_0936	LOC_Os02g02830
SNP730	6H	33.74	7848-441	1_0939	11_1170	LOC_Os10g11340
SNP731	6H	35.75	3252-1144	2_0510		LOC_Os02g03100
SNP732	6H	42.36	10927-876	2_0052	11_0043	LOC_Os02g03460
SNP733	6H	42.36	1588-537	1_0129	11_0177	LOC_Os02g03330
SNP734	6H	42.36	3580-331	1_0494	11_0550	LOC_Os02g37060
SNP735	6H	42.36	6964-414	1_0882	11_1082
SNP736	6H	42.36	ConsensusGBS0224-1	1_1455	12_0374	LOC_Os02g03470
SNP737	6H	43.15	2176-891	1_0244	11_0280	LOC_Os02g03860
SNP738	6H	43.15	5448-298	2_0936	11_0890	LOC_Os02g03720
SNP739	6H	43.83	7898-1497	2_1281	11_1174	LOC_Os02g03850
SNP740	6H	44.77	3379-1037	1_0462	11_0512	LOC_Os02g04100
SNP741	6H	44.77	4445-1911	2_0743	11_0721	LOC_Os04g55220
SNP742	6H	45.44	1041-1441	1_0013	11_0027	LOC_Os04g32950
SNP743	6H	45.44	4191-268	2_0707	11_0674	LOC_Os09g03780
SNP744	6H	45.44	6018-235	1_0817	11_0968	LOC_Os01g01830
SNP745	6H	45.44	ABC04725-1-1-254	1_1097	11_1344	LOC_Os10g05750
SNP746	6H	46.11	3764-666	1_0539	11_0588	LOC_Os02g04460
SNP747	6H	48.74	3378-619	1_0461	11_0511	LOC_Os08g30480
SNP748	6H	50.07	ABC08769-1-1-205	1_1205	11_1383	LOC_Os02g06370
SNP749	6H	52.75	1009-1089	1_0003	11_0006	LOC_Os06g46000
SNP750	6H	53.29	ABC04676-1-1-59	2_1473	11_1343	LOC_Os02g08100
SNP751	6H	54.6	397-288	2_0651	11_0617	LOC_Os02g09750
SNP752	6H	54.6	5873-880	2_1014	11_0955	LOC_Os06g41590
SNP753	6H	54.6	828-545	1_0962	11_1204	LOC_Os01g18860
SNP754	6H	55.36	2259-488	2_0329	11_0294	LOC_Os02g38210
SNP755	6H	55.36	2559-1796	1_0323	11_0356	LOC_Os02g38810
SNP756	6H	55.36	3506-668	2_0572	11_0540	LOC_Os02g38190
SNP757	6H	55.36	4488-514	1_0659	11_0732	LOC_Os02g11840
SNP758	6H	55.36	4721-1335	2_0799	11_0778	LOC_Os02g38200
SNP759	6H	55.36	5017-407	2_0854	11_0818	LOC_Os02g37856
SNP760	6H	55.36	5232-2041	1_0749	11_0859	LOC_Os02g37590
SNP761	6H	55.36	5497-661	2_0946	11_0898	LOC_Os02g38440
SNP762	6H	55.36	6487-1315	1_0848	11_1027	LOC_Os06g04330
SNP763	6H	55.36	6593-185	2_1124	11_1042	LOC_Os02g33730
SNP764	6H	55.36	7282-1386	2_1216	11_1116	LOC_Os07g41900
SNP765	6H	55.36	ABC06358-1-1-400	1_1140	12_0274	LOC_Os02g39360
SNP766	6H	55.36	ABC06878-1-2-364	2_1482	12_0575	LOC_Os02g39400
SNP767	6H	55.36	ABC13045-1-1-226	1_1312	11_1431	LOC_Os02g13960
SNP768	6H	55.36	ConsensusGBS0088-1	1_1442	12_0367	LOC_Os02g38240
SNP769	6H	55.94	3024-711	2_0463	12_0468	LOC_Os02g40890
SNP770	6H	55.94	3656-341	1_0513	11_0560	LOC_Os02g40514
SNP771	6H	56.48	1490-959	2_0184	11_0155	LOC_Os02g41590
SNP772	6H	58.01	ABC02895-1-4-231	1_1067	11_1328	LOC_Os07g08200
SNP773	6H	58.01	ABC10536-1-2-232	1_1253	12_0306	LOC_Os07g08210
SNP774	6H	58.55	5803-458	1_0803	12_0188	LOC_Os02g42960
SNP775	6H	58.55	851-804	2_1339	11_1223	LOC_Os02g44080
SNP776	6H	60.23	11016-603	2_0058	11_0047	LOC_Os02g45054
SNP777	6H	60.23	1914-936	1_0189	11_0234	LOC_Os02g44870
SNP778	6H	60.23	4313-482	1_0635	11_0701	LOC_Os02g45820
SNP779	6H	60.23	5324-813	1_0758	12_0182	LOC_Os02g43760
SNP780	6H	63.27	8048-952	2_1298	11_1186	LOC_Os03g30934
SNP781	6H	63.27	ConsensusGBS0325-1	1_1475	12_0381	LOC_Os04g06790
SNP782	6H	63.27	ConsensusGBS0369-1	1_1483	11_1509	LOC_Os02g46610
SNP783	6H	63.95	6205-683	2_1069	11_0994	LOC_Os02g47440
SNP784	6H	64.36	2026-302	2_0287	11_0249	LOC_Os06g43850
SNP785	6H	64.36	3348-395	1_0455	11_0502	LOC_Os02g47800
SNP786	6H	64.36	8005-914	2_1293	11_1182	LOC_Os02g47150
SNP787	6H	65.03	1028-794	2_0015	11_0017	LOC_Os02g48720
SNP788	6H	65.03	1140-1508	1_0040	11_0054	LOC_Os02g48560
SNP789	6H	65.03	4203-1210	2_0709	11_0676	LOC_Os02g48620
SNP790	6H	67.7	3048-1349	2_0468	11_0448	LOC_Os05g07650
SNP791	6H	67.7	3865-103	2_0636	11_0600	LOC_Os02g49080
SNP792	6H	67.7	ABC03951-1-3-383	2_1469	11_1337	LOC_Os02g48964
SNP793	6H	70.04	3773-756	2_0620	11_0589	LOC_Os02g49530
SNP794	6H	70.04	5187-752	2_0892	11_0850	LOC_Os08g35480
SNP795	6H	71.08	ABC14687-1-4-344	1_1349	11_1450	LOC_Os02g49760
SNP796	6H	71.87	7706-924	2_1256	11_1151	LOC_Os02g50010
SNP797	6H	71.87	ConsensusGBS0241-3	1_1459	11_1497	LOC_Os03g37840
SNP798	6H	72.54	1096-1482	2_0053	11_0045	LOC_Os02g50240
SNP799	6H	72.54	3147-440	2_0488	11_0463	LOC_Os02g51470
SNP800	6H	72.54	3436-354	1_0469	11_0524	LOC_Os10g22590
SNP801	6H	75.21	5172-926	2_0889	11_0847	LOC_Os02g51040
SNP802	6H	77.89	7361-937	2_1224	11_1124	LOC_Os02g50880
SNP803	6H	80.52	4146-1154	1_0608	11_0661	LOC_Os02g50620
SNP804	6H	81.17	2047-850	1_0220	11_0256	LOC_Os10g37180
SNP805	6H	81.17	ConsensusGBS0239-5	1_1458	11_1496	LOC_Os02g50560
SNP806	6H	81.22	2607-2929	1_0331	11_0369	LOC_Os02g52390
SNP807	6H	83.89	ABC06682-1-1-311	1_1147	11_1366	LOC_Os02g53320
SNP808	6H	88.9	2968-1066	1_0400	11_0432	LOC_Os02g52940
SNP809	6H	89.57	5926-798	2_1025	11_0961	LOC_Os02g52880
SNP810	6H	94.73	4076-1056	1_0595	11_0647	LOC_Os02g54130
SNP811	6H	94.73	5684-601	2_0972	11_0922	LOC_Os02g54080
SNP812	6H	96.73	5124-1707	1_0734	11_0832	LOC_Os02g54254
SNP813	6H	97.39	10425-725	1_0015	11_0028	LOC_Os08g10450
SNP814	6H	97.39	12384-427	2_0118	11_0095	LOC_Os02g54010
SNP815	6H	97.39	1649-441	1_0139	11_0190	LOC_Os02g54470
SNP816	6H	97.39	3349-759	2_0531	11_0503	LOC_Os02g54770
SNP817	6H	105.6	10687-540	2_0036	11_0034	LOC_Os08g19370
SNP818	6H	105.6	3047-1400	2_0467	11_0447	LOC_Os02g55440
SNP819	6H	105.6	428-1519	2_0725	11_0700	LOC_Os02g55420
SNP820	6H	105.6	78-1073	2_1271	11_1165	LOC_Os02g55430
SNP821	6H	112.32	2152-1547	1_0239	11_0275	LOC_Os08g32870
SNP822	6H	112.32	4374-609	2_0733	11_0710	LOC_Os02g56210
SNP823	6H	112.32	ConsensusGBS0708-6	1_1534	11_1536	LOC_Os02g56170
SNP824	6H	119.02	1192-1341	1_0051	12_0008	LOC_Os02g57040
SNP825	6H	119.02	1852-509	1_0175	11_0219	LOC_Os02g56990
SNP826	6H	119.67	9981-665	2_1455	11_1312	LOC_Os02g57010
SNP827	6H	123.84	1689-294	2_0231		LOC_Os10g38160
SNP828	6H	123.84	5225-703	1_0748	11_0858	LOC_Os02g57240
SNP829	6H	124.85	1945-3040	2_0270		LOC_Os08g09200
SNP830	6H	124.85	2377-458	2_0353		LOC_Os05g08360
SNP831	6H	124.85	5074-1135	2_0868	11_0828	LOC_Os02g57820
SNP832	6H	126.85	6523-1691	2_1112	11_1033	LOC_Os02g57710
SNP833	6H	129.38	3363-1795	2_0537	11_0509	LOC_Os02g58560
SNP834	7H	0	10308-451	2_0016	12_0409	LOC_Os09g39920
SNP835	7H	0	8444-948	1_0971	11_1215	LOC_Os11g24540
SNP836	7H	0	ConsensusGBS0018-3	2_1516	11_1484	LOC_Os02g01590
SNP837	7H	0.62	9728-1098	2_1443	11_1303	LOC_Os06g01650
SNP838	7H	2.57	7947-887	2_1287		LOC_Os06g01980
SNP839	7H	3.34	4204-176	2_0710	11_0677
SNP840	7H	4.89	1762-837	2_0242	11_0207	LOC_Os06g02144
SNP841	7H	6.14	ConsensusGBS0446-1	1_1495	11_1515	LOC_Os06g02440
SNP842	7H	6.78	3011-438	1_0406	12_0094	LOC_Os07g06550
SNP843	7H	6.78	ConsensusGBS0021-5	1_1433	12_0363	LOC_Os06g02550
SNP844	7H	12.42	1773-358	2_0245	11_0209	LOC_Os06g03486
SNP845	7H	14.96	6394-944	1_0841	11_1017	LOC_Os06g03690
SNP846	7H	14.96	6517-602	1_0851	11_1031	LOC_Os06g03910
SNP847	7H	17.2	9672-758	2_1437	11_1298	LOC_Os06g09420
SNP848	7H	21.13	1073-916	1_0025	11_0036	LOC_Os06g04270
SNP849	7H	25.7	3187-1073	2_0495	11_0469	LOC_Os06g04530
SNP850	7H	29.82	8365-454	1_0965	11_1209	LOC_Os08g29200
SNP851	7H	34.82	1511-545	2_0192	11_0161	LOC_Os06g05880
SNP852	7H	34.82	2124-984	1_0232	11_0267	LOC_Os01g18070
SNP853	7H	37.55	12701-485	2_0126	11_0102	LOC_Os06g06370
SNP854	7H	37.55	ABC03024-1-3-368	1_1068	11_1329	LOC_Os06g06250
SNP855	7H	38.32	6353-524	1_0838	11_1010	LOC_Os06g06410
SNP856	7H	40.18	1213-1959	1_0056	11_0086	LOC_Os06g06560
SNP857	7H	41.85	398-1244	1_0576	11_0618	LOC_Os06g06980
SNP858	7H	43.38	8548-1250	1_0979	12_0227	LOC_Os06g07120
SNP859	7H	45.71	2781-821	1_0368	12_0083	LOC_Os06g07350
SNP860	7H	46.19	ConsensusGBS0356-1	2_1528	11_1507	LOC_Os06g07540
SNP861	7H	48.9	ABC10361-1-3-316	2_1491	11_1405	LOC_Os06g08032
SNP862	7H	49.68	8390-328	2_1326	11_1213	LOC_Os08g19320
SNP863	7H	52.82	1792-372	2_0249	11_0213	LOC_Os02g55390
SNP864	7H	54.37	5467-1663	1_0772	11_0891	LOC_Os06g08530
SNP865	7H	55.63	4679-1594	2_0790	11_0768	LOC_Os06g08740
SNP866	7H	56.81	12239-662	2_0113	11_0091	LOC_Os06g08730
SNP867	7H	56.81	5028-1261	1_0726	11_0821	LOC_Os06g08840
SNP868	7H	58.57	8208-576	1_0959	12_0221	LOC_Os02g54180
SNP869	7H	60.69	230-613	2_0337		LOC_Os06g04030
SNP870	7H	60.69	943-3107	1_1014	11_1280	LOC_Os06g09450
SNP871	7H	61.32	2669-1012	1_0346	11_0382	LOC_Os06g09679
SNP872	7H	63.66	11912-654	1_0050	11_0072	LOC_Os06g10770
SNP873	7H	63.66	5695-922	2_0975	11_0925	LOC_Os06g11430
SNP874	7H	64.8	4129-1119	1_0605	12_0140	LOC_Os06g11130
SNP875	7H	68.46	2295-964	1_0267	12_0061	LOC_Os06g11800
SNP876	7H	68.46	4054-1326	2_0671	11_0640	LOC_Os06g12310
SNP877	7H	68.46	7810-113	2_1270	11_1164	LOC_Os06g11490
SNP878	7H	68.46	ABC04803-1-1-392	1_1098	11_1345	LOC_Os06g12530
SNP879	7H	71.1	1107-392	2_0060	11_0048	LOC_Os06g13680
SNP880	7H	71.1	3186-1560	1_0431	11_0468	LOC_Os06g13820
SNP881	7H	73.75	1735-1424	1_0153	11_0203	LOC_Os06g13810
SNP882	7H	73.75	2429-1929	1_0299	11_0333	LOC_Os06g15990
SNP883	7H	73.75	ABC05818-1-2-271	1_1122	11_1354	LOC_Os06g21380
SNP884	7H	76.17	4460-739	1_0655	12_0157	LOC_Os08g42040
SNP885	7H	78.22	1290-729	1_0073	11_0108	LOC_Os12g03880
SNP886	7H	78.22	151-730	1_0115	11_0164	LOC_Os02g15710
SNP887	7H	78.22	1549-1898	2_0200	11_0168	LOC_Os08g25734
SNP888	7H	78.22	2015-562	1_0212		LOC_Os08g14440
SNP889	7H	78.22	2060-422	1_0222	12_0053	LOC_Os08g43580
SNP890	7H	78.22	2183-227	2_0314	11_0281	LOC_Os08g44770
SNP891	7H	78.22	2792-749	1_0370	11_0398	LOC_Os08g06530
SNP892	7H	78.22	2924-1189	1_0394	11_0423	LOC_Os08g43190
SNP893	7H	78.22	3010-1391	2_0460	11_0440	LOC_Os10g06130
SNP894	7H	78.22	4779-1563	1_0698	12_0169	LOC_Os08g42560
SNP895	7H	78.22	5138-265	2_0879	11_0835	LOC_Os08g42400
SNP896	7H	78.22	5202-1199	2_0893	11_0852	LOC_Os08g43360
SNP897	7H	78.22	5289-1341	2_0911	11_0871	LOC_Os05g41750
SNP898	7H	78.22	7712-674	1_0924	11_1152	LOC_Os08g42740
SNP899	7H	78.22	ABC06618-1-2-314	1_1145	11_1365	LOC_Os08g04810
SNP900	7H	78.22	ABC06629-pHv1804	1_1146	12_0276	LOC_Os08g02690
SNP901	7H	78.22	ABC09320-1-1-112	1_1219	11_1390	LOC_Os08g02230
SNP902	7H	78.22	ABC10700-2-2-65	2_1494	11_1411	LOC_Os01g09830
SNP903	7H	78.22	ABC14818-1-1-296	1_1352	11_1453	LOC_Os08g04300
SNP904	7H	80.94	3743-1988	1_0534	11_0584	LOC_Os08g01930
SNP905	7H	83.44	1272-459	1_0069	11_0103	LOC_Os06g23440
SNP906	7H	83.44	1578-1339	1_0125	12_0024	LOC_Os06g23290
SNP907	7H	83.44	6290-574	2_1079	11_1002	LOC_Os06g27760
SNP908	7H	84.92	3731-103	1_0531	11_0583	LOC_Os06g24730
SNP909	7H	84.92	5141-240	2_0880	11_0836	LOC_Os01g40830
SNP910	7H	84.92	ConsensusGBS0460-1	1_1499	12_0391	LOC_Os01g01290
SNP911	7H	84.92	ConsensusGBS0693-4	1_1529	12_0404	LOC_Os01g42530
SNP912	7H	86.44	10760-846	2_0042	11_0038	LOC_Os06g37420
SNP913	7H	86.44	1674-468	2_0230	11_0195	LOC_Os06g37180
SNP914	7H	86.44	5212-1409	2_0896	11_0855	LOC_Os06g37660
SNP915	7H	87.21	4589-131	2_0771	11_0747	LOC_Os06g37070
SNP916	7H	87.21	9347-437	2_1409	11_1278	LOC_Os06g36770
SNP917	7H	87.97	11619-618	2_0083	11_0061	LOC_Os12g40340
SNP918	7H	87.97	2462-971	1_0303	11_0339	LOC_Os06g36700
SNP919	7H	88.65	3140-491	2_0485	11_0460	LOC_Os06g35970
SNP920	7H	102.85	12027-128	2_0103	11_0080	LOC_Os06g48600
SNP921	7H	104.78	1800-1101	1_0169	11_0214	LOC_Os06g48160
SNP922	7H	107.9	4838-494	2_0824	11_0794	LOC_Os02g32814
SNP923	7H	109.73	4113-1389	2_0684	12_0488	LOC_Os06g47340
SNP924	7H	110.99	1178-279	2_0092	11_0068	LOC_Os06g47230
SNP925	7H	112.46	3492-678	2_0570	11_0537	LOC_Os06g46950
SNP926	7H	112.46	445-1199	1_0652	12_0156	LOC_Os06g46900
SNP927	7H	116.33	1789-782	2_0247	11_0212	LOC_Os02g06700
SNP928	7H	116.33	7208-468	2_1208	12_0543	LOC_Os06g46700
SNP929	7H	116.95	10756-371	2_0041		LOC_Os10g19200
SNP930	7H	121.09	1621-2223	2_0217	12_0433	LOC_Os06g45820
SNP931	7H	128.36	7397-854	2_1229	11_1129	LOC_Os06g45280
SNP932	7H	128.36	ABC11401-2-3-127	1_1279	12_0318	LOC_Os06g45140
SNP933	7H	129.14	4863-1723	2_0832	12_0503	LOC_Os06g45110
SNP934	7H	129.91	7216-297	2_1209	11_1110	LOC_Os06g45000
SNP935	7H	132.24	3283-1246	2_0516		LOC_Os06g44620
SNP936	7H	133.79	6628-1302	1_0861	11_1043	LOC_Os06g44450
SNP937	7H	136.62	6868-595	2_1160	11_1072	LOC_Os06g44370
SNP938	7H	140.99	4671-856	1_0687	11_0767	LOC_Os08g23150
SNP939	7H	141.76	13108-412	2_0139	11_0120	LOC_Os01g44230
SNP940	7H	141.76	7886-894	2_1280	11_1172	LOC_Os02g17500
SNP941	7H	143.68	1754-505	2_0241	12_0439
SNP942	7H	143.68	382-2624	1_0550	11_0597	LOC_Os02g09150
SNP943	7H	143.68	4624-2108	1_0677	12_0163	LOC_Os06g43630
SNP944	7H	143.68	5507-736	2_0949	12_0514	LOC_Os06g43140
SNP945	7H	144.45	2966-627	2_0452	11_0431	LOC_Os06g43570
SNP946	7H	144.45	6433-124	1_0843	11_1021	LOC_Os02g32009
SNP947	7H	144.45	ConsensusGBS0084-1	1_1440	11_1489	LOC_Os06g03600
SNP948	7H	145.23	3907-373	2_0640	12_0483
SNP949	7H	149.03	8412-664	2_1328	12_0549	LOC_Os06g50360
SNP950	7H	149.03	ABC11252-1-2-254	1_1275	11_1417	LOC_Os06g19800
SNP951	7H	149.03	ConsensusGBS0291-1	2_1525		LOC_Os11g20090
SNP952	7H	149.8	3133-224	2_0483		LOC_Os03g22490
SNP953	7H	149.8	5359-317	2_0926	12_0513	LOC_Os07g32420
SNP954	7H	149.8	5595-297	2_0962	11_0914	LOC_Os08g20270
SNP955	7H	157	11507-427	2_0079	12_0415	LOC_Os04g31250
SNP956	7H	161.43	8923-707	1_0999	11_1255	LOC_Os06g51410
SNP957	7H	166.56	2457-2346	2_0365	11_0337	LOC_Os06g51084
