# Supplementary material for: Genome-wide association studies for agronomical traits in a world wide spring barley collection
Source: BMC Plant Biol. 2012 Jan 27;12:16. doi: 10.1186/1471-2229-12-16 (PMC3349577; doi:10.1186/1471-2229-12-16)
Supplement: Additional file 2 — Table S2 Details of the 212 accessions used for GWAS. Name of the accession, row type, number of successful markers, Structure group, region of origin and country of origin. [file 1471-2229-12-16-S2.XLSX]

## Sheet: S2
BCC Number	Number of successful SNPs	STRUCTURE group	Row type	Region of origin	Country of origin
BCC118	903	1	6	WANA	Libya
BCC126	821	1	6	WANA	Morocco
BCC129	904	1	6	WANA	Morocco
BCC131	908	1	6	WANA	Morocco
BCC1367	912	5	2	EU	Germany
BCC1368	914	5	2	EU	Netherlands
BCC1371	884	5	2	EU	France
BCC1372	914	5	2	EU	Poland
BCC1374	917	5	2	EU	Netherlands
BCC1376	887	5	2	EU	Denmark
BCC1377	907	5	2	EU	France
BCC1379	914	5	2	EU	Czech Republic
BCC1380	913	5	2	EU	France
BCC1381	901	5	2	EU	UK
BCC1382	916	5	2	EU	UK
BCC1383	836	5	2	EU	UK
BCC1384	904	5	2	EU	Germany
BCC1385	916	5	2	EU	Poland
BCC1386	916	5	2	EU	Germany
BCC1387	917	5	2	EU	Netherlands
BCC1389	915	5	2	EU	Ireland
BCC1390	918	5	2	EU	Sweden
BCC1391	918	5	2	EU	Germany
BCC1392	918	5	2	EU	Denmark
BCC1394	914	4	2	EU	Netherlands
BCC1395	915	5	2	EU	Netherlands
BCC1396	909	5	2	EU	Sweden
BCC1397	916	5	2	EU	Hungary
BCC1398	912	5	2	EU	Hungary
BCC1399	915	5	2	EU	Sweden
BCC1400	913	5	2	EU	France
BCC1401	910	5	2	EU	Germany
BCC1402	918	5	2	EU	Sweden
BCC1403	918	5	2	EU	Germany
BCC1404	914	4	2	EU	UK
BCC1405	914	4	2	EU	UK
BCC1407	893	5	2	EU	Austria
BCC1408	917	5	2	EU	UK
BCC1409	915	5	2	EU	Austria
BCC1410	918	5	2	EU	Sweden
BCC1411	916	5	2	EU	Germany
BCC1412	917	5	2	EU	Sweden
BCC1413	914	5	2	EU	Germany
BCC1414	915	5	2	EU	Czech Republic
BCC1415	914	4	2	EU	UK
BCC1416	917	5	2	EU	Sweden
BCC1417	884	5	2	EU	Germany
BCC1418	914	5	2	EU	Denmark
BCC1419	915	5	2	EU	Germany
BCC1420	909	5	2	EU	Netherlands
BCC1421	916	5	2	EU	Czech Republic
BCC1422	908	5	2	EU	Netherlands
BCC1423	908	5	2	EU	France
BCC1424	917	5	2	EU	Germany
BCC1425	915	5	2	EU	Germany
BCC1428	910	4	2	EU	UK
BCC1430	911	4	2	EU	France
BCC1431	914	5	2	EU	Austria
BCC1432	915	5	2	EU	Czech Republic
BCC1433	914	4	2	EU	Germany
BCC1439	910	5	2	EU	Czech Republic
BCC1440	912	4	2	EU	Austria
BCC1441	918	5	2	EU	Germany
BCC1442	904	2	2	EU	UK
BCC1443	914	4	2	EU	Germany
BCC1444	916	4	2	EU	Czech Republic
BCC1445	914	4	2	EU	France
BCC1447	912	4	2	EU	France
BCC1448	891	3	6	EU	Finland
BCC1450	908	3	6	EU	Finland
BCC1452	892	3	6	EU	Netherlands
BCC1453	909	3	6	EU	Finland
BCC1455	912	3	6	EU	Russia
BCC1456	917	5	2	EU	Russia
BCC1457	916	5	2	EU	Russia
BCC1458	916	5	2	EU	Russia
BCC1459	910	5	2	EU	Russia
BCC1461	908	3	2	EU	Russia
BCC1463	917	5	2	EU	Russia
BCC1465	917	5	2	EU	Ukraine
BCC1466	911	5	2	EU	Ukraine
BCC1467	912	5	2	EU	Bulgaria
BCC1468	911	4	2	WANA	Kazakhstan
BCC1469	911	4	2	WANA	Kazakhstan
BCC1470	893	6	2	WANA	Uzbekistan
BCC1471	895	6	2	EU	Armenia
BCC1472	915	5	2	EU	Lithuania
BCC1474	911	3	6	EU	Ukraine
BCC1476	906	5	6	WANA	Uzbekistan
BCC1479	906	3	6	EU	Russia
BCC1480	915	4	2	EU	Russia
BCC1481	914	4	2	EU	Russia
BCC1482	915	5	2	EU	Russia
BCC1483	916	4	2	EU	Russia
BCC1484	905	3	6	EU	Russia
BCC1485	911	3	6	EU	Russia
BCC1487	917	5	2	EU	Russia
BCC1488	911	3	6	EU	Russia
BCC149	901	1	6	WANA	Morocco
BCC1491	906	3	6	EU	Russia
BCC1493	907	1	6	EU	Ukraine
BCC1494	912	3	6	WANA	Kazakhstan
BCC1497	901	6	2	WANA	Kazakhstan
BCC1498	905	3	6	WANA	Uzbekistan
BCC1500	909	1	6	WANA	Tajikistan
BCC1503	905	6	6	WANA	Turkmenistan
BCC1504	908	3	6	EU	Russia
BCC1505	910	3	6	EU	Ukraine
BCC1506	912	5	2	EU	Ukraine
BCC1524	914	5	2	EU	Germany
BCC1529	902	3	6	EU	Austria
BCC1541	911	5	2	EU	Yugoslavia
BCC1548	909	3	6	EU	Greece
BCC1561	911	3	6	EU	Bulgaria
BCC1565	908	3	6	EU	Albania
BCC1566	914	4	2	EU	Greece
BCC1589	918	5	2	EU	Italy
BCC161	898	1	6	WANA	Morocco
BCC167	911	1	6	WANA	Oman
BCC173	899	2	6	WANA	Pakistan
BCC182	897	2	6	WANA	Pakistan
BCC190	906	6	2	WANA	Syria
BCC192	893	6	2	WANA	Syria
BCC195	902	6	2	WANA	Syria
BCC197	902	6	2	WANA	Syria
BCC218	899	2	6	WANA	Tajikistan
BCC219	910	1	6	WANA	Tajikistan
BCC3	901	6	2	WANA	Aganistan
BCC421	900	1	6	EA	China
BCC423	897	2	6	EA	China
BCC427	910	4	2	EA	China
BCC432	894	5	2	EA	China
BCC434	911	4	2	EA	China
BCC436	910	3	6	EA	China
BCC438	909	2	6	EA	China
BCC439	909	2	6	EA	China
BCC445	911	3	6	EA	China
BCC446	902	3	6	EA	China
BCC447	910	3	6	EA	China
BCC524	905	2	6	EA	India
BCC526	911	2	6	EA	India
BCC527	905	2	6	EA	India
BCC532	900	6	6	EA	India
BCC535	902	1	6	EA	India
BCC538	903	2	6	EA	India
BCC551	897	2	6	EA	India
BCC577	913	2	6	EA	India
BCC579	908	2	6	EA	India
BCC581	907	2	6	EA	India
BCC625	912	2	6	EA	Japan
BCC642	911	2	6	EA	Japan
BCC666	910	2	6	EA	Korea
BCC667	910	2	6	EA	Korea
BCC675	882	4	2	EA	Korea
BCC695	905	2	6	EA	Korea
BCC718	912	3	6	EA	Korea
BCC719	914	2	6	EA	Korea
BCC729	912	2	6	EA	Korea
BCC732	906	2	6	EA	Nepal
BCC745	908	2	6	EA	Nepal
BCC759	886	2	6	EA	Nepal
BCC766	908	2	6	EA	Nepal
BCC768	903	2	6	EA	Nepal
BCC801	915	5	2	AM	Canada
BCC806	908	1	6	AM	Mexico
BCC807	904	1	6	AM	Uruguay
BCC812	912	5	2	AM	Mexico
BCC817	905	1	6	AM	USA
BCC818	905	1	6	AM	USA
BCC844	910	1	6	AM	Columbia
BCC846	902	6	6	AM	USA
BCC847	914	6	2	AM	USA
BCC852	913	1	6	AM	Canada
BCC861	914	5	2	AM	Uruguay
BCC868	907	1	6	AM	Mexico
BCC869	911	5	2	AM	Mexico
BCC875	907	3	6	AM	USA
BCC881	915	3	6	AM	Canada
BCC888	911	3	6	AM	Canada
BCC892	901	6	6	AM	Bolivia
BCC893	887	1	6	AM	USA
BCC899	912	5	2	AM	Chile
BCC900	908	1	6	AM	Mexico
BCC903	912	5	2	AM	Canada
BCC907	909	6	2	AM	USA
BCC913	909	6	2	AM	USA
BCC921	909	6	6	AM	Columbia
BCC927	902	1	6	AM	Peru
BCC93	909	4	2	WANA	Iraq
BCC942	911	1	6	AM	USA
HOR11370	910	5	2	WANA	Israel
HOR11371	899	5	2	WANA	Israel
HOR11372	914	5	2	WANA	Israel
HOR11373	912	5	2	WANA	Israel
HOR11374	903	5	2	WANA	Israel
HOR11403	904	2	6	EA	India
HOR12830	912	1	6	WANA	Syria
HOR1391	906	4	2	EU	Romania
HOR1804	908	2	6	WANA	Aganistan
HOR1842	906	2	6	WANA	Aganistan
HOR1962	897	4	6	unknown	unknown
HOR2800	903	2	6	WANA	Iran
HOR2828	905	6	2	WANA	Iran
HOR2829	900	6	2	WANA	Iran
HOR2835	905	3	6	WANA	Iran
HOR4727	913	3	6	WANA	Turkey
HOR7985	901	6	2	WANA	Turkey
HOR8006	907	6	2	WANA	Turkey
HOR8050	906	6	2	WANA	Turkey
HOR8113	909	6	2	WANA	Turkey
HOR8160	910	6	2	WANA	Turkey
HOR930	906	3	2	WANA	Turkey
