# Supplementary material for: Genome-wide association studies for agronomical traits in a world wide spring barley collection
Source: BMC Plant Biol. 2012 Jan 27;12:16. doi: 10.1186/1471-2229-12-16 (PMC3349577; doi:10.1186/1471-2229-12-16)
Supplement: Additional file 8 — Table S5 Marker polymorphism information of the 918 SNP markers used in GWAS in the panel. [file 1471-2229-12-16-S8.XLSX]

## Sheet: Table_S5
Marker	No. of obseravtion	MAF	Gene diversity	PIC
SNP1	211	0.341232	0.449586	0.348522
SNP2	212	0.330189	0.442328	0.344501
SNP3	190	0.0684211	0.127479	0.119354
SNP4	203	0.187192	0.304302	0.258002
SNP5	212	0.0566038	0.1068	0.101096
SNP6	211	0.341232	0.449586	0.348522
SNP7	199	0.221106	0.344436	0.285118
SNP8	204	0.421569	0.487697	0.368773
SNP9	204	0.117647	0.207612	0.186061
SNP10	211	0.478673	0.49909	0.374545
SNP11	203	0.157635	0.265573	0.230309
SNP12	212	0.34434	0.45154	0.349596
SNP13	212	0.320755	0.435742	0.340807
SNP14	205	0.263415	0.388055	0.312761
SNP15	212	0.198113	0.317729	0.267253
SNP16	212	0.45283	0.49555	0.372765
SNP17	211	0.056872	0.107275	0.101521
SNP18	211	0.43128	0.490555	0.370233
SNP19	212	0.466981	0.49782	0.373907
SNP20	212	0.0990566	0.178489	0.16256
SNP21	212	0.188679	0.306159	0.259292
SNP22	212	0.339623	0.448558	0.347956
SNP23	212	0.448113	0.494616	0.372293
SNP24	212	0.235849	0.360449	0.295487
SNP25	212	0.231132	0.35542	0.292258
SNP26	212	0.150943	0.256319	0.223469
SNP27	210	0.166667	0.277778	0.239198
SNP28	211	0.137441	0.237102	0.208993
SNP29	209	0.330144	0.442298	0.344484
SNP30	212	0.0518868	0.0983891	0.0935489
SNP31	211	0.473934	0.498641	0.37432
SNP32	208	0.149038	0.253652	0.221482
SNP34	209	0.239234	0.364003	0.297754
SNP35	212	0.183962	0.30024	0.255168
SNP36	212	0.396226	0.478462	0.363999
SNP37	212	0.29717	0.41772	0.330475
SNP38	210	0.442857	0.493469	0.371713
SNP39	212	0.231132	0.35542	0.292258
SNP40	212	0.283019	0.405838	0.323486
SNP41	208	0.394231	0.477626	0.363563
SNP42	212	0.485849	0.4996	0.3748
SNP43	212	0.363208	0.462576	0.355588
SNP44	210	0.271429	0.39551	0.317296
SNP45	212	0.278302	0.4017	0.321018
SNP46	212	0.410377	0.483936	0.366839
SNP47	212	0.495283	0.499956	0.374978
SNP48	212	0.471698	0.498398	0.374198
SNP49	212	0.207547	0.328943	0.274841
SNP50	212	0.419811	0.48714	0.368487
SNP51	211	0.322275	0.436828	0.341418
SNP52	211	0.322275	0.436828	0.341418
SNP53	204	0.308824	0.426903	0.33578
SNP54	212	0.231132	0.35542	0.292258
SNP55	212	0.169811	0.281951	0.242203
SNP56	212	0.264151	0.38875	0.313187
SNP57	212	0.339623	0.448558	0.347956
SNP58	208	0.125	0.21875	0.194824
SNP59	212	0.325472	0.43908	0.342684
SNP60	212	0.377358	0.469918	0.359507
SNP61	209	0.349282	0.454568	0.351252
SNP62	212	0.25	0.375	0.304688
SNP63	212	0.254717	0.379672	0.307597
SNP64	211	0.123223	0.216078	0.192733
SNP65	212	0.471698	0.498398	0.374198
SNP66	211	0.473934	0.498641	0.37432
SNP67	211	0.0995261	0.179241	0.163178
SNP68	211	0.0947867	0.171604	0.15688
SNP69	211	0.199052	0.318861	0.268025
SNP70	211	0.28436	0.406999	0.324175
SNP71	208	0.346154	0.452663	0.350211
SNP72	212	0.471698	0.498398	0.374198
SNP74	212	0.113208	0.200783	0.180626
SNP75	212	0.25	0.375	0.304688
SNP76	210	0.209524	0.331247	0.276385
SNP77	212	0.448113	0.494616	0.372293
SNP78	211	0.260664	0.385436	0.311156
SNP79	211	0.170616	0.283013	0.242964
SNP80	212	0.349057	0.454432	0.351178
SNP81	209	0.282297	0.405211	0.323113
SNP82	212	0.448113	0.494616	0.372293
SNP83	212	0.292453	0.413848	0.328213
SNP84	211	0.35545	0.458211	0.353232
SNP85	210	0.414286	0.485306	0.367545
SNP86	212	0.490566	0.499822	0.374911
SNP87	193	0.471503	0.498376	0.374187
SNP88	211	0.469194	0.498102	0.374049
SNP89	212	0.254717	0.379672	0.307597
SNP90	212	0.207547	0.328943	0.274841
SNP91	211	0.42654	0.489207	0.369545
SNP92	212	0.287736	0.409888	0.325884
SNP93	211	0.417062	0.486242	0.368027
SNP94	192	0.348958	0.454373	0.351145
SNP95	169	0.366864	0.46455	0.356646
SNP96	212	0.367925	0.465112	0.356947
SNP97	209	0.248804	0.373801	0.303937
SNP98	209	0.229665	0.353838	0.291237
SNP99	208	0.139423	0.239969	0.211176
SNP100	210	0.390476	0.476009	0.362717
SNP101	212	0.254717	0.379672	0.307597
SNP102	198	0.222222	0.345679	0.285932
SNP103	212	0.127358	0.222277	0.197573
SNP104	211	0.123223	0.216078	0.192733
SNP105	201	0.218905	0.341972	0.283499
SNP106	210	0.166667	0.277778	0.239198
SNP107	212	0.0943396	0.170879	0.156279
SNP108	212	0.108491	0.193441	0.174731
SNP109	212	0.212264	0.334416	0.278499
SNP110	212	0.0943396	0.170879	0.156279
SNP111	211	0.189573	0.307271	0.260063
SNP112	210	0.390476	0.476009	0.362717
SNP113	210	0.2	0.32	0.2688
SNP115	210	0.17619	0.290295	0.248159
SNP116	210	0.257143	0.382041	0.309063
SNP117	209	0.325359	0.439001	0.34264
SNP118	206	0.26699	0.391413	0.314811
SNP119	193	0.233161	0.357593	0.293657
SNP120	211	0.473934	0.498641	0.37432
SNP122	206	0.131068	0.227778	0.201837
SNP123	210	0.447619	0.494512	0.372241
SNP125	211	0.0616114	0.115631	0.108946
SNP127	209	0.37799	0.470227	0.35967
SNP128	211	0.113744	0.201613	0.181289
SNP129	209	0.368421	0.465374	0.357087
SNP130	211	0.35545	0.458211	0.353232
SNP131	207	0.357488	0.459381	0.353865
SNP132	207	0.304348	0.42344	0.33379
SNP133	210	0.380952	0.471655	0.360426
SNP134	212	0.386792	0.474368	0.361856
SNP135	212	0.0990566	0.178489	0.16256
SNP136	212	0.349057	0.454432	0.351178
SNP137	182	0.351648	0.455984	0.352023
SNP138	205	0.492683	0.499893	0.374946
SNP139	212	0.15566	0.26286	0.228313
SNP140	212	0.495283	0.499956	0.374978
SNP141	211	0.312796	0.429909	0.337498
SNP142	211	0.270142	0.394331	0.316582
SNP143	208	0.413462	0.485022	0.367399
SNP144	183	0.0710383	0.131984	0.123274
SNP145	212	0.367925	0.465112	0.356947
SNP146	212	0.330189	0.442328	0.344501
SNP147	211	0.374408	0.468453	0.358729
SNP148	209	0.339713	0.448616	0.347988
SNP149	210	0.357143	0.459184	0.353759
SNP150	211	0.104265	0.186788	0.169343
SNP151	210	0.242857	0.367755	0.300133
SNP153	210	0.366667	0.464444	0.35659
SNP154	210	0.338095	0.447574	0.347413
SNP155	212	0.0613208	0.115121	0.108495
SNP156	212	0.0613208	0.115121	0.108495
SNP157	212	0.0660377	0.123354	0.115745
SNP158	212	0.259434	0.384256	0.31043
SNP159	211	0.07109	0.132073	0.123351
SNP160	212	0.179245	0.294233	0.250946
SNP161	212	0.259434	0.384256	0.31043
SNP162	212	0.0707547	0.131497	0.122851
SNP163	211	0.07109	0.132073	0.123351
SNP164	212	0.212264	0.334416	0.278499
SNP165	211	0.161137	0.270344	0.233801
SNP166	208	0.302885	0.422291	0.333126
SNP167	212	0.179245	0.294233	0.250946
SNP168	212	0.15566	0.26286	0.228313
SNP170	210	0.319048	0.434512	0.340112
SNP171	212	0.0990566	0.178489	0.16256
SNP172	204	0.112745	0.200067	0.180054
SNP173	210	0.333333	0.444444	0.345679
SNP174	212	0.40566	0.4822	0.365942
SNP175	212	0.0990566	0.178489	0.16256
SNP176	212	0.183962	0.30024	0.255168
SNP177	212	0.320755	0.435742	0.340807
SNP178	212	0.0943396	0.170879	0.156279
SNP180	209	0.22488	0.348618	0.287851
SNP181	211	0.208531	0.330091	0.275611
SNP182	212	0.122642	0.215201	0.192045
SNP183	211	0.440758	0.492981	0.371466
SNP184	211	0.336493	0.446531	0.346836
SNP185	212	0.113208	0.200783	0.180626
SNP186	212	0.457547	0.496396	0.373191
SNP187	212	0.400943	0.480376	0.364995
SNP188	208	0.375	0.46875	0.358887
SNP189	212	0.264151	0.38875	0.313187
SNP191	210	0.438095	0.492336	0.371138
SNP192	211	0.473934	0.498641	0.37432
SNP193	212	0.0990566	0.178489	0.16256
SNP194	212	0.490566	0.499822	0.374911
SNP195	211	0.227488	0.351475	0.289707
SNP196	211	0.0995261	0.179241	0.163178
SNP198	212	0.0849057	0.155393	0.14332
SNP199	193	0.139896	0.240651	0.211694
SNP200	204	0.25	0.375	0.304688
SNP201	212	0.113208	0.200783	0.180626
SNP202	211	0.0900474	0.163878	0.15045
SNP203	212	0.193396	0.311988	0.26332
SNP204	211	0.49763	0.499989	0.374994
SNP205	209	0.397129	0.478835	0.364194
SNP206	212	0.400943	0.480376	0.364995
SNP207	211	0.374408	0.468453	0.358729
SNP208	212	0.0566038	0.1068	0.101096
SNP209	210	0.209524	0.331247	0.276385
SNP210	211	0.36019	0.460906	0.354689
SNP211	212	0.448113	0.494616	0.372293
SNP212	212	0.471698	0.498398	0.374198
SNP213	207	0.396135	0.478424	0.363979
SNP214	211	0.473934	0.498641	0.37432
SNP215	211	0.317536	0.433413	0.33949
SNP216	211	0.383886	0.473035	0.361154
SNP217	208	0.5	0.5	0.375
SNP218	210	0.4	0.48	0.3648
SNP219	197	0.416244	0.48597	0.367886
SNP220	209	0.464115	0.497425	0.373709
SNP221	211	0.42654	0.489207	0.369545
SNP222	196	0.484694	0.499531	0.374766
SNP224	211	0.28436	0.406999	0.324175
SNP225	210	0.385714	0.473878	0.361598
SNP226	208	0.230769	0.35503	0.292007
SNP227	212	0.188679	0.306159	0.259292
SNP228	208	0.360577	0.461122	0.354805
SNP229	206	0.330097	0.442266	0.344466
SNP230	210	0.428571	0.489796	0.369846
SNP231	208	0.288462	0.410503	0.326247
SNP232	206	0.325243	0.43892	0.342594
SNP234	212	0.443396	0.493592	0.371775
SNP235	212	0.448113	0.494616	0.372293
SNP236	212	0.457547	0.496396	0.373191
SNP237	200	0.43	0.4902	0.370052
SNP238	208	0.432692	0.490939	0.370429
SNP239	211	0.279621	0.402866	0.321716
SNP241	212	0.457547	0.496396	0.373191
SNP242	212	0.391509	0.47646	0.362953
SNP243	212	0.481132	0.499288	0.374644
SNP244	209	0.239234	0.364003	0.297754
SNP245	212	0.415094	0.485582	0.367687
SNP246	212	0.34434	0.45154	0.349596
SNP247	212	0.391509	0.47646	0.362953
SNP248	212	0.367925	0.465112	0.356947
SNP249	209	0.444976	0.493945	0.371954
SNP250	210	0.147619	0.251655	0.21999
SNP251	212	0.481132	0.499288	0.374644
SNP252	211	0.473934	0.498641	0.37432
SNP253	212	0.245283	0.370239	0.3017
SNP254	212	0.20283	0.32338	0.271093
SNP255	212	0.306604	0.425196	0.3348
SNP256	211	0.28436	0.406999	0.324175
SNP257	212	0.136792	0.236161	0.208275
SNP258	209	0.488038	0.499714	0.374857
SNP260	210	0.342857	0.450612	0.349087
SNP261	210	0.238095	0.362812	0.296996
SNP262	210	0.304762	0.423764	0.333976
SNP263	206	0.364078	0.46305	0.355842
SNP264	210	0.138095	0.23805	0.209716
SNP265	211	0.056872	0.107275	0.101521
SNP266	211	0.113744	0.201613	0.181289
SNP267	210	0.0952381	0.172336	0.157486
SNP268	209	0.205742	0.326824	0.273417
SNP269	210	0.0571429	0.107755	0.10195
SNP271	209	0.133971	0.232046	0.205123
SNP272	211	0.255924	0.380854	0.308329
SNP273	210	0.380952	0.471655	0.360426
SNP275	212	0.268868	0.393156	0.31587
SNP276	212	0.349057	0.454432	0.351178
SNP277	212	0.424528	0.488608	0.369239
SNP278	174	0.0977011	0.176311	0.160768
SNP279	211	0.056872	0.107275	0.101521
SNP280	209	0.272727	0.396694	0.318011
SNP282	205	0.287805	0.409946	0.325918
SNP283	212	0.165094	0.275676	0.237678
SNP284	212	0.240566	0.365388	0.298634
SNP285	208	0.442308	0.493343	0.371649
SNP286	211	0.246445	0.37142	0.302444
SNP287	212	0.471698	0.498398	0.374198
SNP288	211	0.255924	0.380854	0.308329
SNP289	212	0.457547	0.496396	0.373191
SNP290	210	0.166667	0.277778	0.239198
SNP291	201	0.467662	0.497908	0.373952
SNP292	211	0.42654	0.489207	0.369545
SNP293	212	0.45283	0.49555	0.372765
SNP294	206	0.296117	0.416863	0.329976
SNP295	212	0.132075	0.229263	0.202982
SNP296	205	0.165854	0.276692	0.238413
SNP297	212	0.311321	0.4288	0.336865
SNP298	212	0.113208	0.200783	0.180626
SNP299	212	0.316038	0.432316	0.338867
SNP300	211	0.270142	0.394331	0.316582
SNP301	212	0.264151	0.38875	0.313187
SNP302	162	0.382716	0.472489	0.360866
SNP303	212	0.226415	0.350303	0.288947
SNP304	212	0.349057	0.454432	0.351178
SNP305	212	0.160377	0.269313	0.233048
SNP306	211	0.151659	0.257317	0.224211
SNP307	212	0.207547	0.328943	0.274841
SNP309	211	0.260664	0.385436	0.311156
SNP310	212	0.264151	0.38875	0.313187
SNP311	210	0.214286	0.336735	0.28004
SNP312	210	0.252381	0.37737	0.306166
SNP313	209	0.421053	0.487535	0.36869
SNP314	212	0.349057	0.454432	0.351178
SNP315	212	0.40566	0.4822	0.365942
SNP316	212	0.103774	0.186009	0.16871
SNP317	212	0.339623	0.448558	0.347956
SNP318	212	0.419811	0.48714	0.368487
SNP319	212	0.433962	0.491278	0.370601
SNP320	211	0.341232	0.449586	0.348522
SNP321	212	0.419811	0.48714	0.368487
SNP322	212	0.174528	0.288136	0.246625
SNP323	210	0.419048	0.486893	0.368361
SNP324	212	0.339623	0.448558	0.347956
SNP325	212	0.40566	0.4822	0.365942
SNP326	211	0.350711	0.455426	0.351719
SNP327	212	0.433962	0.491278	0.370601
SNP328	212	0.424528	0.488608	0.369239
SNP329	212	0.419811	0.48714	0.368487
SNP330	212	0.20283	0.32338	0.271093
SNP331	212	0.424528	0.488608	0.369239
SNP332	212	0.339623	0.448558	0.347956
SNP333	211	0.407583	0.482918	0.366313
SNP334	212	0.372642	0.46756	0.358254
SNP335	212	0.339623	0.448558	0.347956
SNP336	212	0.235849	0.360449	0.295487
SNP337	212	0.438679	0.49248	0.371211
SNP339	189	0.322751	0.437166	0.341609
SNP340	212	0.353774	0.457236	0.352703
SNP342	212	0.481132	0.499288	0.374644
SNP343	212	0.45283	0.49555	0.372765
SNP346	212	0.471698	0.498398	0.374198
SNP347	208	0.211538	0.33358	0.277942
SNP348	212	0.25	0.375	0.304688
SNP349	212	0.448113	0.494616	0.372293
SNP350	203	0.399015	0.479604	0.364594
SNP351	212	0.212264	0.334416	0.278499
SNP352	208	0.302885	0.422291	0.333126
SNP353	212	0.391509	0.47646	0.362953
SNP354	212	0.367925	0.465112	0.356947
SNP355	210	0.295238	0.416145	0.329557
SNP356	212	0.292453	0.413848	0.328213
SNP357	212	0.320755	0.435742	0.340807
SNP358	212	0.358491	0.45995	0.354173
SNP359	204	0.210784	0.332709	0.277361
SNP360	212	0.259434	0.384256	0.31043
SNP361	212	0.278302	0.4017	0.321018
SNP362	212	0.160377	0.269313	0.233048
SNP363	211	0.28436	0.406999	0.324175
SNP364	199	0.371859	0.46716	0.358041
SNP365	205	0.317073	0.433076	0.339298
SNP366	212	0.226415	0.350303	0.288947
SNP367	212	0.334906	0.445488	0.346258
SNP368	194	0.391753	0.476565	0.363008
SNP369	212	0.207547	0.328943	0.274841
SNP370	184	0.201087	0.321302	0.269685
SNP371	209	0.435407	0.491655	0.370793
SNP372	212	0.0754717	0.139551	0.129814
SNP373	211	0.483412	0.49945	0.374725
SNP374	211	0.492891	0.499899	0.374949
SNP375	212	0.283019	0.405838	0.323486
SNP376	212	0.20283	0.32338	0.271093
SNP377	212	0.330189	0.442328	0.344501
SNP378	212	0.20283	0.32338	0.271093
SNP379	212	0.481132	0.499288	0.374644
SNP380	212	0.20283	0.32338	0.271093
SNP381	208	0.447115	0.494406	0.372188
SNP382	212	0.5	0.5	0.375
SNP383	212	0.20283	0.32338	0.271093
SNP384	212	0.410377	0.483936	0.366839
SNP385	212	0.367925	0.465112	0.356947
SNP386	211	0.270142	0.394331	0.316582
SNP387	211	0.407583	0.482918	0.366313
SNP388	212	0.358491	0.45995	0.354173
SNP389	212	0.273585	0.397472	0.31848
SNP390	208	0.110577	0.196699	0.177354
SNP391	212	0.40566	0.4822	0.365942
SNP392	211	0.317536	0.433413	0.33949
SNP393	209	0.435407	0.491655	0.370793
SNP394	200	0.345	0.45195	0.349821
SNP395	212	0.372642	0.46756	0.358254
SNP396	212	0.141509	0.242969	0.213452
SNP397	212	0.391509	0.47646	0.362953
SNP398	211	0.492891	0.499899	0.374949
SNP399	212	0.391509	0.47646	0.362953
SNP400	212	0.160377	0.269313	0.233048
SNP401	212	0.240566	0.365388	0.298634
SNP402	212	0.34434	0.45154	0.349596
SNP403	212	0.400943	0.480376	0.364995
SNP404	211	0.393365	0.477258	0.36337
SNP405	212	0.273585	0.397472	0.31848
SNP406	212	0.372642	0.46756	0.358254
SNP407	206	0.291262	0.412857	0.327632
SNP408	210	0.471429	0.498367	0.374182
SNP409	211	0.407583	0.482918	0.366313
SNP410	212	0.15566	0.26286	0.228313
SNP411	211	0.407583	0.482918	0.366313
SNP412	211	0.407583	0.482918	0.366313
SNP413	211	0.478673	0.49909	0.374545
SNP414	212	0.40566	0.4822	0.365942
SNP415	212	0.466981	0.49782	0.373907
SNP416	212	0.400943	0.480376	0.364995
SNP417	212	0.334906	0.445488	0.346258
SNP418	212	0.141509	0.242969	0.213452
SNP419	211	0.407583	0.482918	0.366313
SNP420	210	0.228571	0.352653	0.290471
SNP421	212	0.165094	0.275676	0.237678
SNP422	210	0.338095	0.447574	0.347413
SNP423	212	0.490566	0.499822	0.374911
SNP425	210	0.157143	0.264898	0.229812
SNP426	212	0.179245	0.294233	0.250946
SNP427	212	0.0566038	0.1068	0.101096
SNP428	210	0.32381	0.437914	0.34203
SNP429	197	0.0558376	0.105439	0.0998807
SNP430	212	0.466981	0.49782	0.373907
SNP431	212	0.316038	0.432316	0.338867
SNP432	212	0.193396	0.311988	0.26332
SNP433	208	0.490385	0.499815	0.374908
SNP434	212	0.320755	0.435742	0.340807
SNP435	212	0.419811	0.48714	0.368487
SNP436	197	0.0913706	0.166044	0.152259
SNP437	211	0.43128	0.490555	0.370233
SNP438	211	0.189573	0.307271	0.260063
SNP439	211	0.36019	0.460906	0.354689
SNP440	212	0.45283	0.49555	0.372765
SNP441	209	0.253589	0.378563	0.306908
SNP442	212	0.429245	0.489988	0.369944
SNP443	211	0.454976	0.495946	0.372965
SNP444	212	0.0707547	0.131497	0.122851
SNP445	212	0.443396	0.493592	0.371775
SNP446	208	0.490385	0.499815	0.374908
SNP447	212	0.377358	0.469918	0.359507
SNP448	206	0.412621	0.48473	0.367248
SNP449	211	0.203791	0.324521	0.271864
SNP450	210	0.447619	0.494512	0.372241
SNP451	201	0.343284	0.45088	0.349234
SNP452	211	0.227488	0.351475	0.289707
SNP453	199	0.356784	0.458978	0.353648
SNP454	211	0.28436	0.406999	0.324175
SNP455	211	0.251185	0.376182	0.305426
SNP456	212	0.221698	0.345096	0.28555
SNP457	212	0.334906	0.445488	0.346258
SNP458	212	0.339623	0.448558	0.347956
SNP459	212	0.400943	0.480376	0.364995
SNP460	210	0.257143	0.382041	0.309063
SNP461	211	0.127962	0.223176	0.198272
SNP462	210	0.27619	0.399819	0.319891
SNP463	207	0.439614	0.492707	0.371327
SNP464	212	0.367925	0.465112	0.356947
SNP465	212	0.226415	0.350303	0.288947
SNP466	212	0.466981	0.49782	0.373907
SNP467	212	0.330189	0.442328	0.344501
SNP468	206	0.121359	0.213262	0.190522
SNP469	212	0.169811	0.281951	0.242203
SNP470	212	0.301887	0.421502	0.33267
SNP471	212	0.490566	0.499822	0.374911
SNP472	211	0.118483	0.20889	0.187073
SNP473	212	0.443396	0.493592	0.371775
SNP474	212	0.174528	0.288136	0.246625
SNP475	210	0.385714	0.473878	0.361598
SNP476	186	0.198925	0.318707	0.26792
SNP477	212	0.495283	0.499956	0.374978
SNP478	212	0.278302	0.4017	0.321018
SNP479	212	0.283019	0.405838	0.323486
SNP480	212	0.481132	0.499288	0.374644
SNP481	212	0.245283	0.370239	0.3017
SNP482	212	0.490566	0.499822	0.374911
SNP483	211	0.350711	0.455426	0.351719
SNP484	211	0.208531	0.330091	0.275611
SNP485	211	0.236967	0.361627	0.29624
SNP486	211	0.236967	0.361627	0.29624
SNP487	211	0.218009	0.340963	0.282835
SNP488	211	0.42654	0.489207	0.369545
SNP489	211	0.488152	0.499719	0.37486
SNP490	211	0.488152	0.499719	0.37486
SNP491	210	0.180952	0.296417	0.252486
SNP493	211	0.436019	0.491813	0.370873
SNP494	212	0.424528	0.488608	0.369239
SNP495	212	0.443396	0.493592	0.371775
SNP496	212	0.429245	0.489988	0.369944
SNP497	212	0.429245	0.489988	0.369944
SNP498	210	0.304762	0.423764	0.333976
SNP499	212	0.396226	0.478462	0.363999
SNP500	211	0.345972	0.45255	0.35015
SNP501	211	0.393365	0.477258	0.36337
SNP502	212	0.278302	0.4017	0.321018
SNP503	212	0.363208	0.462576	0.355588
SNP504	211	0.402844	0.481121	0.365382
SNP505	210	0.32381	0.437914	0.34203
SNP506	212	0.443396	0.493592	0.371775
SNP507	212	0.490566	0.499822	0.374911
SNP508	212	0.325472	0.43908	0.342684
SNP509	210	0.47619	0.498866	0.374432
SNP510	196	0.229592	0.353759	0.291186
SNP511	212	0.349057	0.454432	0.351178
SNP512	211	0.440758	0.492981	0.371466
SNP513	211	0.270142	0.394331	0.316582
SNP514	212	0.5	0.5	0.375
SNP515	211	0.345972	0.45255	0.35015
SNP516	212	0.0849057	0.155393	0.14332
SNP517	212	0.264151	0.38875	0.313187
SNP518	205	0.44878	0.494753	0.372363
SNP519	209	0.177033	0.291385	0.248933
SNP520	212	0.316038	0.432316	0.338867
SNP521	201	0.422886	0.488107	0.368983
SNP522	211	0.327014	0.440152	0.343285
SNP523	212	0.103774	0.186009	0.16871
SNP524	194	0.0773196	0.142683	0.132503
SNP525	208	0.115385	0.204142	0.183305
SNP526	210	0.457143	0.496327	0.373157
SNP527	211	0.317536	0.433413	0.33949
SNP528	211	0.383886	0.473035	0.361154
SNP529	212	0.226415	0.350303	0.288947
SNP530	211	0.109005	0.194245	0.17538
SNP531	211	0.113744	0.201613	0.181289
SNP532	212	0.419811	0.48714	0.368487
SNP533	181	0.331492	0.44321	0.344992
SNP534	212	0.160377	0.269313	0.233048
SNP535	211	0.232227	0.356596	0.293015
SNP536	210	0.309524	0.427438	0.336086
SNP537	212	0.207547	0.328943	0.274841
SNP538	212	0.20283	0.32338	0.271093
SNP539	211	0.175355	0.289212	0.24739
SNP540	210	0.209524	0.331247	0.276385
SNP541	206	0.38835	0.475068	0.362223
SNP542	211	0.260664	0.385436	0.311156
SNP543	211	0.255924	0.380854	0.308329
SNP544	212	0.226415	0.350303	0.288947
SNP545	210	0.271429	0.39551	0.317296
SNP546	212	0.127358	0.222277	0.197573
SNP547	212	0.391509	0.47646	0.362953
SNP548	201	0.253731	0.378703	0.306995
SNP550	192	0.338542	0.447862	0.347572
SNP551	212	0.377358	0.469918	0.359507
SNP552	210	0.195238	0.31424	0.264867
SNP553	211	0.374408	0.468453	0.358729
SNP554	212	0.254717	0.379672	0.307597
SNP555	212	0.330189	0.442328	0.344501
SNP556	212	0.424528	0.488608	0.369239
SNP557	212	0.29717	0.41772	0.330475
SNP558	212	0.438679	0.49248	0.371211
SNP559	212	0.457547	0.496396	0.373191
SNP560	207	0.47343	0.498588	0.374293
SNP561	212	0.448113	0.494616	0.372293
SNP562	211	0.236967	0.361627	0.29624
SNP563	212	0.0613208	0.115121	0.108495
SNP564	212	0.273585	0.397472	0.31848
SNP565	211	0.0995261	0.179241	0.163178
SNP566	212	0.108491	0.193441	0.174731
SNP567	209	0.311005	0.428562	0.336729
SNP568	211	0.194313	0.313111	0.264092
SNP570	212	0.235849	0.360449	0.295487
SNP571	212	0.235849	0.360449	0.295487
SNP572	212	0.212264	0.334416	0.278499
SNP573	212	0.372642	0.46756	0.358254
SNP574	212	0.136792	0.236161	0.208275
SNP575	209	0.311005	0.428562	0.336729
SNP576	211	0.137441	0.237102	0.208993
SNP577	206	0.140777	0.241917	0.212655
SNP578	212	0.283019	0.405838	0.323486
SNP579	212	0.353774	0.457236	0.352703
SNP580	211	0.36019	0.460906	0.354689
SNP582	207	0.362319	0.462088	0.355325
SNP583	212	0.150943	0.256319	0.223469
SNP584	212	0.283019	0.405838	0.323486
SNP585	212	0.495283	0.499956	0.374978
SNP586	212	0.150943	0.256319	0.223469
SNP587	212	0.150943	0.256319	0.223469
SNP588	212	0.410377	0.483936	0.366839
SNP589	212	0.415094	0.485582	0.367687
SNP590	211	0.227488	0.351475	0.289707
SNP591	211	0.0805687	0.148155	0.13718
SNP592	212	0.386792	0.474368	0.361856
SNP593	212	0.122642	0.215201	0.192045
SNP594	212	0.212264	0.334416	0.278499
SNP595	212	0.0660377	0.123354	0.115745
SNP596	211	0.407583	0.482918	0.366313
SNP597	212	0.0566038	0.1068	0.101096
SNP598	211	0.488152	0.499719	0.37486
SNP599	211	0.350711	0.455426	0.351719
SNP600	210	0.27619	0.399819	0.319891
SNP601	210	0.361905	0.461859	0.355202
SNP602	210	0.280952	0.404036	0.322414
SNP603	211	0.369668	0.466027	0.357437
SNP604	212	0.117925	0.208037	0.186397
SNP606	212	0.481132	0.499288	0.374644
SNP607	212	0.40566	0.4822	0.365942
SNP608	212	0.415094	0.485582	0.367687
SNP609	212	0.476415	0.498888	0.374443
SNP610	212	0.438679	0.49248	0.371211
SNP611	212	0.339623	0.448558	0.347956
SNP612	211	0.445498	0.494059	0.372012
SNP613	211	0.341232	0.449586	0.348522
SNP614	210	0.361905	0.461859	0.355202
SNP615	211	0.402844	0.481121	0.365382
SNP616	211	0.151659	0.257317	0.224211
SNP617	211	0.270142	0.394331	0.316582
SNP618	211	0.137441	0.237102	0.208993
SNP619	209	0.277512	0.400998	0.320598
SNP620	211	0.345972	0.45255	0.35015
SNP621	209	0.277512	0.400998	0.320598
SNP622	212	0.150943	0.256319	0.223469
SNP623	212	0.160377	0.269313	0.233048
SNP624	211	0.350711	0.455426	0.351719
SNP625	211	0.165877	0.276723	0.238435
SNP626	211	0.274882	0.398643	0.319185
SNP627	211	0.156398	0.263875	0.22906
SNP628	212	0.462264	0.497152	0.373572
SNP629	211	0.146919	0.250668	0.219251
SNP630	210	0.195238	0.31424	0.264867
SNP631	212	0.481132	0.499288	0.374644
SNP632	212	0.141509	0.242969	0.213452
SNP633	212	0.391509	0.47646	0.362953
SNP634	212	0.117925	0.208037	0.186397
SNP635	212	0.127358	0.222277	0.197573
SNP636	211	0.28436	0.406999	0.324175
SNP637	212	0.330189	0.442328	0.344501
SNP638	211	0.137441	0.237102	0.208993
SNP639	190	0.384211	0.473186	0.361233
SNP640	210	0.495238	0.499955	0.374977
SNP641	212	0.0613208	0.115121	0.108495
SNP642	212	0.481132	0.499288	0.374644
SNP643	212	0.103774	0.186009	0.16871
SNP644	207	0.391304	0.476371	0.362906
SNP645	211	0.322275	0.436828	0.341418
SNP646	212	0.165094	0.275676	0.237678
SNP647	212	0.212264	0.334416	0.278499
SNP648	212	0.292453	0.413848	0.328213
SNP649	212	0.29717	0.41772	0.330475
SNP650	212	0.29717	0.41772	0.330475
SNP651	212	0.198113	0.317729	0.267253
SNP652	209	0.411483	0.48433	0.367042
SNP653	212	0.146226	0.249689	0.218516
SNP654	211	0.440758	0.492981	0.371466
SNP655	212	0.311321	0.4288	0.336865
SNP656	212	0.146226	0.249689	0.218516
SNP657	212	0.254717	0.379672	0.307597
SNP658	212	0.136792	0.236161	0.208275
SNP659	212	0.29717	0.41772	0.330475
SNP660	212	0.476415	0.498888	0.374443
SNP661	211	0.473934	0.498641	0.37432
SNP662	209	0.373206	0.467846	0.358406
SNP663	212	0.15566	0.26286	0.228313
SNP664	208	0.158654	0.266966	0.23133
SNP665	211	0.232227	0.356596	0.293015
SNP666	212	0.150943	0.256319	0.223469
SNP667	212	0.325472	0.43908	0.342684
SNP668	212	0.316038	0.432316	0.338867
SNP669	211	0.2891	0.411042	0.326564
SNP670	206	0.286408	0.408757	0.325216
SNP671	207	0.405797	0.482252	0.365968
SNP672	204	0.0882353	0.1609	0.147955
SNP673	212	0.419811	0.48714	0.368487
SNP674	212	0.476415	0.498888	0.374443
SNP675	209	0.22488	0.348618	0.287851
SNP676	211	0.436019	0.491813	0.370873
SNP677	212	0.0801887	0.147517	0.136636
SNP678	212	0.108491	0.193441	0.174731
SNP679	211	0.14218	0.24393	0.214179
SNP680	203	0.221675	0.34507	0.285534
SNP681	211	0.260664	0.385436	0.311156
SNP682	212	0.466981	0.49782	0.373907
SNP683	210	0.37619	0.469342	0.359201
SNP684	211	0.450237	0.495047	0.372511
SNP685	209	0.488038	0.499714	0.374857
SNP686	210	0.433333	0.491111	0.370516
SNP687	208	0.413462	0.485022	0.367399
SNP688	212	0.117925	0.208037	0.186397
SNP689	212	0.367925	0.465112	0.356947
SNP690	203	0.423645	0.48834	0.369102
SNP691	211	0.364929	0.463512	0.35609
SNP692	211	0.0616114	0.115631	0.108946
SNP693	212	0.0660377	0.123354	0.115745
SNP694	212	0.485849	0.4996	0.3748
SNP695	211	0.43128	0.490555	0.370233
SNP696	212	0.0943396	0.170879	0.156279
SNP697	212	0.136792	0.236161	0.208275
SNP698	210	0.466667	0.497778	0.373886
SNP699	207	0.10628	0.189969	0.171925
SNP700	212	0.448113	0.494616	0.372293
SNP701	211	0.184834	0.301341	0.255938
SNP702	212	0.0660377	0.123354	0.115745
SNP703	207	0.057971	0.109221	0.103256
SNP704	212	0.0943396	0.170879	0.156279
SNP706	212	0.221698	0.345096	0.28555
SNP707	210	0.385714	0.473878	0.361598
SNP708	212	0.424528	0.488608	0.369239
SNP709	212	0.278302	0.4017	0.321018
SNP710	212	0.485849	0.4996	0.3748
SNP711	206	0.436893	0.492035	0.370986
SNP712	212	0.353774	0.457236	0.352703
SNP713	207	0.149758	0.254662	0.222235
SNP714	211	0.478673	0.49909	0.374545
SNP715	212	0.339623	0.448558	0.347956
SNP716	211	0.227488	0.351475	0.289707
SNP717	212	0.320755	0.435742	0.340807
SNP718	209	0.373206	0.467846	0.358406
SNP719	211	0.469194	0.498102	0.374049
SNP720	212	0.0943396	0.170879	0.156279
SNP721	204	0.264706	0.389273	0.313506
SNP722	203	0.418719	0.486787	0.368306
SNP723	211	0.440758	0.492981	0.371466
SNP724	203	0.295567	0.416414	0.329714
SNP725	209	0.4689	0.498066	0.374031
SNP726	212	0.292453	0.413848	0.328213
SNP727	210	0.433333	0.491111	0.370516
SNP728	212	0.424528	0.488608	0.369239
SNP729	211	0.421801	0.48777	0.36881
SNP730	212	0.415094	0.485582	0.367687
SNP731	167	0.437126	0.492094	0.371016
SNP732	211	0.156398	0.263875	0.22906
SNP733	210	0.385714	0.473878	0.361598
SNP734	210	0.419048	0.486893	0.368361
SNP735	211	0.369668	0.466027	0.357437
SNP736	202	0.163366	0.273356	0.235994
SNP737	210	0.37619	0.469342	0.359201
SNP738	211	0.379147	0.470789	0.359968
SNP739	212	0.0754717	0.139551	0.129814
SNP740	210	0.42381	0.48839	0.369128
SNP741	210	0.414286	0.485306	0.367545
SNP742	211	0.322275	0.436828	0.341418
SNP743	211	0.421801	0.48777	0.36881
SNP744	202	0.420792	0.487452	0.368647
SNP745	182	0.467033	0.497826	0.373911
SNP746	209	0.416268	0.485978	0.367891
SNP747	211	0.364929	0.463512	0.35609
SNP748	210	0.357143	0.459184	0.353759
SNP749	209	0.330144	0.442298	0.344484
SNP750	211	0.331754	0.443386	0.345091
SNP751	212	0.433962	0.491278	0.370601
SNP752	212	0.476415	0.498888	0.374443
SNP753	212	0.476415	0.498888	0.374443
SNP754	212	0.485849	0.4996	0.3748
SNP755	212	0.325472	0.43908	0.342684
SNP756	209	0.358852	0.460154	0.354283
SNP757	199	0.0904523	0.164541	0.151004
SNP758	212	0.353774	0.457236	0.352703
SNP759	211	0.331754	0.443386	0.345091
SNP760	212	0.330189	0.442328	0.344501
SNP761	206	0.441748	0.493213	0.371584
SNP762	212	0.330189	0.442328	0.344501
SNP763	211	0.156398	0.263875	0.22906
SNP764	212	0.330189	0.442328	0.344501
SNP765	212	0.0943396	0.170879	0.156279
SNP766	211	0.322275	0.436828	0.341418
SNP767	212	0.320755	0.435742	0.340807
SNP768	212	0.0849057	0.155393	0.14332
SNP769	211	0.0616114	0.115631	0.108946
SNP770	212	0.306604	0.425196	0.3348
SNP771	211	0.0853081	0.156061	0.143884
SNP772	211	0.417062	0.486242	0.368027
SNP773	211	0.227488	0.351475	0.289707
SNP774	211	0.203791	0.324521	0.271864
SNP775	207	0.309179	0.427174	0.335935
SNP776	212	0.382075	0.472188	0.360707
SNP777	205	0.331707	0.443355	0.345073
SNP778	212	0.490566	0.499822	0.374911
SNP779	206	0.23301	0.357432	0.293553
SNP780	212	0.325472	0.43908	0.342684
SNP781	212	0.212264	0.334416	0.278499
SNP782	212	0.240566	0.365388	0.298634
SNP783	212	0.363208	0.462576	0.355588
SNP784	211	0.28436	0.406999	0.324175
SNP785	212	0.386792	0.474368	0.361856
SNP786	202	0.376238	0.469366	0.359214
SNP788	208	0.360577	0.461122	0.354805
SNP789	212	0.235849	0.360449	0.295487
SNP790	212	0.400943	0.480376	0.364995
SNP791	201	0.154229	0.260885	0.226854
SNP792	212	0.0990566	0.178489	0.16256
SNP793	212	0.372642	0.46756	0.358254
SNP794	212	0.391509	0.47646	0.362953
SNP795	212	0.391509	0.47646	0.362953
SNP796	207	0.347826	0.453686	0.350771
SNP797	212	0.34434	0.45154	0.349596
SNP798	208	0.293269	0.414525	0.328609
SNP799	211	0.308057	0.426316	0.335443
SNP800	211	0.492891	0.499899	0.374949
SNP801	212	0.490566	0.499822	0.374911
SNP802	212	0.433962	0.491278	0.370601
SNP803	198	0.247475	0.372462	0.303098
SNP804	212	0.330189	0.442328	0.344501
SNP805	209	0.334928	0.445503	0.346266
SNP806	212	0.466981	0.49782	0.373907
SNP807	212	0.25	0.375	0.304688
SNP808	211	0.398104	0.479235	0.364402
SNP809	212	0.367925	0.465112	0.356947
SNP810	211	0.417062	0.486242	0.368027
SNP811	211	0.35545	0.458211	0.353232
SNP812	212	0.179245	0.294233	0.250946
SNP813	208	0.466346	0.497735	0.373865
SNP814	212	0.443396	0.493592	0.371775
SNP815	212	0.353774	0.457236	0.352703
SNP816	212	0.174528	0.288136	0.246625
SNP817	211	0.459716	0.496754	0.373372
SNP818	211	0.327014	0.440152	0.343285
SNP819	212	0.292453	0.413848	0.328213
SNP820	203	0.305419	0.424276	0.334271
SNP821	206	0.461165	0.496984	0.373487
SNP822	211	0.293839	0.414995	0.328885
SNP823	211	0.298578	0.418859	0.331137
SNP824	204	0.401961	0.480777	0.365204
SNP825	212	0.45283	0.49555	0.372765
SNP826	210	0.42381	0.48839	0.369128
SNP827	190	0.247368	0.372355	0.303031
SNP828	211	0.341232	0.449586	0.348522
SNP829	184	0.331522	0.44323	0.345004
SNP830	190	0.247368	0.372355	0.303031
SNP831	211	0.28436	0.406999	0.324175
SNP832	208	0.221154	0.34449	0.285153
SNP833	210	0.338095	0.447574	0.347413
SNP834	202	0.138614	0.2388	0.210287
SNP835	211	0.327014	0.440152	0.343285
SNP836	211	0.199052	0.318861	0.268025
SNP837	212	0.424528	0.488608	0.369239
SNP838	164	0.0609756	0.114515	0.107958
SNP839	204	0.0833333	0.152778	0.141107
SNP840	204	0.0931373	0.168925	0.154658
SNP841	212	0.193396	0.311988	0.26332
SNP842	212	0.0849057	0.155393	0.14332
SNP843	206	0.223301	0.346875	0.286714
SNP844	208	0.0961538	0.173817	0.15871
SNP845	194	0.438144	0.492348	0.371145
SNP846	212	0.481132	0.499288	0.374644
SNP847	208	0.120192	0.211492	0.189128
SNP848	212	0.391509	0.47646	0.362953
SNP849	211	0.308057	0.426316	0.335443
SNP850	210	0.471429	0.498367	0.374182
SNP851	212	0.433962	0.491278	0.370601
SNP852	210	0.4	0.48	0.3648
SNP853	210	0.285714	0.408163	0.324865
SNP854	212	0.358491	0.45995	0.354173
SNP855	212	0.353774	0.457236	0.352703
SNP856	212	0.485849	0.4996	0.3748
SNP857	212	0.372642	0.46756	0.358254
SNP858	212	0.382075	0.472188	0.360707
SNP859	212	0.231132	0.35542	0.292258
SNP860	212	0.254717	0.379672	0.307597
SNP861	211	0.07109	0.132073	0.123351
SNP862	212	0.443396	0.493592	0.371775
SNP863	212	0.466981	0.49782	0.373907
SNP864	212	0.462264	0.497152	0.373572
SNP865	210	0.357143	0.459184	0.353759
SNP866	212	0.372642	0.46756	0.358254
SNP867	212	0.20283	0.32338	0.271093
SNP868	192	0.0572917	0.108019	0.102185
SNP870	212	0.320755	0.435742	0.340807
SNP871	212	0.240566	0.365388	0.298634
SNP872	212	0.292453	0.413848	0.328213
SNP873	210	0.371429	0.466939	0.357923
SNP874	212	0.0518868	0.0983891	0.0935489
SNP875	212	0.0613208	0.115121	0.108495
SNP876	212	0.34434	0.45154	0.349596
SNP877	212	0.325472	0.43908	0.342684
SNP878	212	0.485849	0.4996	0.3748
SNP879	212	0.320755	0.435742	0.340807
SNP880	209	0.334928	0.445503	0.346266
SNP881	210	0.438095	0.492336	0.371138
SNP882	212	0.45283	0.49555	0.372765
SNP883	212	0.386792	0.474368	0.361856
SNP885	212	0.400943	0.480376	0.364995
SNP886	212	0.278302	0.4017	0.321018
SNP887	212	0.410377	0.483936	0.366839
SNP888	211	0.412322	0.484625	0.367194
SNP889	211	0.379147	0.470789	0.359968
SNP890	198	0.40404	0.481584	0.365622
SNP891	209	0.401914	0.480758	0.365194
SNP892	212	0.382075	0.472188	0.360707
SNP893	212	0.127358	0.222277	0.197573
SNP894	212	0.320755	0.435742	0.340807
SNP895	212	0.216981	0.339801	0.282068
SNP896	211	0.421801	0.48777	0.36881
SNP897	208	0.418269	0.48664	0.368231
SNP898	212	0.320755	0.435742	0.340807
SNP899	212	0.382075	0.472188	0.360707
SNP900	212	0.179245	0.294233	0.250946
SNP901	210	0.485714	0.499592	0.374796
SNP902	203	0.399015	0.479604	0.364594
SNP903	212	0.400943	0.480376	0.364995
SNP904	206	0.218447	0.341455	0.283159
SNP905	205	0.112195	0.199215	0.179371
SNP906	210	0.2	0.32	0.2688
SNP907	204	0.0637255	0.119329	0.112209
SNP908	212	0.353774	0.457236	0.352703
SNP909	211	0.241706	0.366569	0.299382
SNP910	209	0.148325	0.25265	0.220734
SNP912	212	0.165094	0.275676	0.237678
SNP913	211	0.327014	0.440152	0.343285
SNP914	211	0.440758	0.492981	0.371466
SNP915	208	0.423077	0.488166	0.369013
SNP916	212	0.495283	0.499956	0.374978
SNP917	212	0.485849	0.4996	0.3748
SNP918	212	0.29717	0.41772	0.330475
SNP919	210	0.133333	0.231111	0.204405
SNP920	211	0.43128	0.490555	0.370233
SNP921	212	0.349057	0.454432	0.351178
SNP922	209	0.138756	0.239006	0.210444
SNP923	211	0.0900474	0.163878	0.15045
SNP924	212	0.316038	0.432316	0.338867
SNP925	211	0.369668	0.466027	0.357437
SNP926	212	0.0754717	0.139551	0.129814
SNP927	210	0.409524	0.483628	0.36668
SNP929	188	0.223404	0.34699	0.286789
SNP930	202	0.0742574	0.137487	0.128035
SNP931	212	0.495283	0.499956	0.374978
SNP932	210	0.142857	0.244898	0.21491
SNP934	212	0.235849	0.360449	0.295487
SNP935	203	0.108374	0.193259	0.174584
SNP936	212	0.462264	0.497152	0.373572
SNP938	212	0.45283	0.49555	0.372765
SNP939	211	0.398104	0.479235	0.364402
SNP940	212	0.117925	0.208037	0.186397
SNP942	194	0.262887	0.387554	0.312455
SNP943	192	0.0572917	0.108019	0.102185
SNP944	211	0.118483	0.20889	0.187073
SNP945	212	0.485849	0.4996	0.3748
SNP946	209	0.373206	0.467846	0.358406
SNP947	211	0.412322	0.484625	0.367194
SNP948	208	0.302885	0.422291	0.333126
SNP949	211	0.0900474	0.163878	0.15045
SNP950	211	0.312796	0.429909	0.337498
SNP951	196	0.239796	0.364588	0.298126
SNP952	186	0.123656	0.21673	0.193244
SNP954	211	0.270142	0.394331	0.316582
SNP955	212	0.0613208	0.115121	0.108495
SNP956	210	0.171429	0.284082	0.24373
SNP957	212	0.481132	0.499288	0.374644
